# Supplementary material for: Comprehensive characterization of functional eRNAs in lung adenocarcinoma reveals novel regulators and a prognosis-related molecular subtype
Source: Theranostics. 2020 Sep 14;10(24):11264–77. doi: 10.7150/thno.47039 (PMC7532687; doi:10.7150/thno.47039)
Supplement: Supplementary file 2 — Supplementary tables. [file thnov10p11264s2.xlsx]

## Sheet: Table S3
Table S3. List of enhancers surveyed in this study.
Chr	Start	End	Type	Transcribeda
chr1	839695	840404	exonic	Yes
chr1	840537	841210	intronic	Yes
chr1	845390	845765	intronic	No
chr1	855611	856296	intergenic	Yes
chr1	856442	856765	intergenic	Yes
chr1	857998	858856	intergenic	Yes
chr1	868471	868819	intronic	Yes
chr1	918449	918895	intergenic	No
chr1	936652	937519	intergenic	Yes
chr1	941722	942287	intergenic	Yes
chr1	956470	956835	intronic	Yes
chr1	993389	994502	intergenic	Yes
chr1	1003887	1006119	intergenic	Yes
chr1	1008567	1010058	exonic	Yes
chr1	1014834	1015785	intergenic	Yes
chr1	1059744	1061095	intergenic	Yes
chr1	1063839	1064547	intergenic	Yes
chr1	1070702	1071151	intergenic	No
chr1	1092773	1094464	intergenic	Yes
chr1	1098630	1099068	intergenic	Yes
chr1	1107134	1107943	intergenic	No
chr1	1136075	1136544	intergenic	No
chr1	1136667	1137146	intergenic	No
chr1	1143402	1144865	intergenic	Yes
chr1	1173215	1173820	intergenic	Yes
chr1	1185968	1186730	exonic	Yes
chr1	1265504	1267274	exonic	Yes
chr1	1282972	1283697	intronic	Yes
chr1	1286847	1288147	exonic	Yes
chr1	1294588	1295086	intronic	Yes
chr1	1295123	1296356	intronic	Yes
chr1	1343099	1343768	intergenic	Yes
chr1	1368386	1369084	intronic	Yes
chr1	1609083	1609879	intronic	Yes
chr1	1611804	1612285	intronic	No
chr1	1706838	1707947	intronic	No
chr1	1708743	1709349	intronic	No
chr1	1713445	1714769	intergenic	No
chr1	1771937	1772452	intronic	No
chr1	1814525	1815322	intronic	No
chr1	1839957	1840882	intergenic	Yes
chr1	1949758	1951779	exonic	Yes
chr1	1978569	1979341	intergenic	Yes
chr1	2059763	2060147	intronic	No
chr1	2068222	2069229	intronic	Yes
chr1	2082267	2083269	exonic	Yes
chr1	2111429	2112281	intronic	Yes
chr1	2135797	2137002	intronic	Yes
chr1	2140051	2140337	intronic	Yes
chr1	2161623	2163006	intronic	Yes
chr1	2171605	2172069	intronic	Yes
chr1	2172097	2172385	intronic	No
chr1	2177511	2178149	intronic	No
chr1	2190376	2190869	intronic	No
chr1	2221854	2222582	intronic	No
chr1	2230641	2231304	intronic	Yes
chr1	2231691	2232185	intronic	Yes
chr1	2232297	2232926	intronic	Yes
chr1	2245734	2246806	intergenic	Yes
chr1	2253390	2254630	intronic	Yes
chr1	2380897	2381906	intronic	No
chr1	2406270	2406881	intronic	No
chr1	2476299	2476785	intergenic	Yes
chr1	2477357	2477997	exonic	Yes
chr1	2478276	2478817	exonic	Yes
chr1	2501745	2502413	intergenic	Yes
chr1	2505020	2505361	intergenic	No
chr1	2509697	2510208	intergenic	Yes
chr1	2573938	2575021	intronic	Yes
chr1	2772149	2772787	intergenic	No
chr1	2804474	2805788	intergenic	No
chr1	2987273	2991763	intronic	Yes
chr1	3077642	3078552	intronic	No
chr1	3086858	3088114	intronic	No
chr1	3111688	3112216	intronic	Yes
chr1	3128421	3128986	intronic	No
chr1	3133474	3134283	intronic	Yes
chr1	3135281	3136207	intronic	No
chr1	3165725	3166713	intronic	No
chr1	3227576	3227859	intronic	No
chr1	3229499	3230603	intronic	Yes
chr1	3230931	3231993	intronic	No
chr1	3232767	3232969	intronic	No
chr1	3233042	3233642	intronic	No
chr1	3236381	3237782	intronic	No
chr1	3243301	3243735	intronic	No
chr1	3251737	3252171	intronic	No
chr1	3266951	3267742	intronic	No
chr1	3268898	3270017	intronic	No
chr1	3297032	3297458	intronic	No
chr1	3309468	3310367	intronic	No
chr1	3325555	3326274	intronic	Yes
chr1	3373613	3374078	intronic	Yes
chr1	3374601	3375521	intronic	Yes
chr1	3377166	3377499	intronic	No
chr1	3398853	3399222	intergenic	Yes
chr1	3420644	3421628	intronic	Yes
chr1	3459249	3460498	intronic	No
chr1	3463802	3465347	intronic	Yes
chr1	3513835	3514604	intronic	Yes
chr1	3521128	3521613	intronic	No
chr1	3573267	3573706	intronic	No
chr1	3580743	3582453	intronic	No
chr1	3590266	3591489	intronic	No
chr1	3594197	3594468	intronic	No
chr1	3607828	3608425	intronic	No
chr1	3609098	3609647	intronic	No
chr1	3619987	3620576	intronic	No
chr1	3634528	3635066	intronic	No
chr1	3727838	3728445	intergenic	No
chr1	3816570	3818163	exonic	Yes
chr1	3844580	3845169	intergenic	No
chr1	4004777	4005221	intronic	No
chr1	4067712	4068288	intergenic	No
chr1	4079175	4079668	intergenic	No
chr1	4327350	4328177	intergenic	No
chr1	4697098	4697988	intergenic	No
chr1	4728647	4729483	intronic	No
chr1	4729486	4729784	intronic	No
chr1	4736270	4736600	intronic	No
chr1	5023187	5023689	intergenic	No
chr1	5160048	5160501	intergenic	No
chr1	5172646	5173150	intergenic	No
chr1	5482890	5483721	intergenic	No
chr1	5956409	5957866	intronic	No
chr1	6040458	6040893	intronic	No
chr1	6053236	6054276	intronic	No
chr1	6054833	6055060	intronic	No
chr1	6088181	6088694	intronic	No
chr1	6221475	6221734	intronic	No
chr1	6230920	6231184	intronic	No
chr1	6301926	6302390	intergenic	No
chr1	6319998	6320324	intronic	No
chr1	6321307	6322152	intergenic	No
chr1	6336092	6336849	intronic	Yes
chr1	6337767	6338055	intronic	No
chr1	6341851	6342230	intronic	Yes
chr1	6350184	6350543	intronic	No
chr1	6351007	6351684	intronic	No
chr1	6353989	6355841	exonic	Yes
chr1	6359789	6363063	intronic	Yes
chr1	6373418	6373952	intronic	No
chr1	6402057	6402670	intronic	No
chr1	6660939	6661639	intronic	Yes
chr1	6708674	6709281	intronic	Yes
chr1	6760819	6761270	intronic	No
chr1	6803135	6804370	intergenic	No
chr1	6894343	6894833	intronic	No
chr1	6943772	6944296	intronic	Yes
chr1	7177396	7178381	intronic	No
chr1	7289639	7290476	intronic	No
chr1	7312701	7313451	intronic	No
chr1	7327532	7328053	intronic	No
chr1	7359318	7359735	intronic	No
chr1	7461801	7462463	intronic	No
chr1	7530804	7531682	intronic	No
chr1	7538776	7539397	intronic	No
chr1	7551181	7552359	intronic	Yes
chr1	7609274	7610328	intronic	No
chr1	7668832	7669564	intronic	No
chr1	7708918	7709494	intronic	No
chr1	7728476	7729043	intronic	No
chr1	7729547	7729971	intronic	No
chr1	7741812	7742504	intronic	No
chr1	7764538	7764931	intronic	Yes
chr1	7813654	7814042	intronic	No
chr1	7843348	7843710	intergenic	No
chr1	8001518	8001890	intergenic	No
chr1	8054113	8054565	intergenic	Yes
chr1	8069586	8070967	intronic	Yes
chr1	8076289	8077132	intronic	Yes
chr1	8107631	8108608	intronic	No
chr1	8121352	8121649	intronic	Yes
chr1	8137280	8137572	intronic	No
chr1	8143023	8143459	intronic	No
chr1	8154390	8155600	intronic	No
chr1	8156493	8157103	intronic	No
chr1	8157350	8157854	intronic	No
chr1	8172931	8173710	intronic	No
chr1	8180688	8181904	exonic	Yes
chr1	8187193	8187834	intergenic	No
chr1	8193670	8194592	intergenic	No
chr1	8194995	8195246	intergenic	No
chr1	8197468	8198732	intergenic	Yes
chr1	8214660	8215224	intergenic	Yes
chr1	8215534	8216006	intergenic	No
chr1	8225987	8226451	intergenic	No
chr1	8229271	8230251	intergenic	No
chr1	8230338	8230682	intergenic	No
chr1	8250039	8250320	intergenic	No
chr1	8254403	8255071	intergenic	No
chr1	8257575	8258292	intergenic	Yes
chr1	8262134	8263040	intergenic	Yes
chr1	8263718	8264184	intergenic	Yes
chr1	8264337	8265292	intergenic	Yes
chr1	8271893	8272452	intronic	Yes
chr1	8299310	8300545	intergenic	Yes
chr1	8318844	8320104	intergenic	Yes
chr1	8343223	8343843	intergenic	No
chr1	8450764	8451072	intronic	No
chr1	8456946	8457456	intronic	No
chr1	8469101	8470061	intronic	Yes
chr1	8487580	8488023	intronic	No
chr1	8488075	8488401	intronic	No
chr1	8498970	8499882	intronic	Yes
chr1	8520785	8521286	intronic	No
chr1	8533889	8534161	intronic	No
chr1	8571608	8572001	exonic	Yes
chr1	8685617	8687058	intronic	No
chr1	8688733	8690539	intronic	No
chr1	8712702	8713119	intronic	No
chr1	8720167	8720991	intronic	No
chr1	8721723	8722330	intronic	No
chr1	8724022	8724475	intronic	No
chr1	8762126	8762643	intronic	No
chr1	8849283	8849937	intronic	No
chr1	8858188	8858743	intronic	No
chr1	8874782	8876768	intronic	No
chr1	8933562	8933957	intronic	Yes
chr1	8963944	8964369	intergenic	No
chr1	8971090	8971800	intergenic	No
chr1	8981771	8982005	intergenic	No
chr1	8986756	8987760	intergenic	No
chr1	8999756	9000211	intergenic	No
chr1	9030064	9030418	intronic	No
chr1	9126996	9127784	intronic	No
chr1	9153048	9153274	intergenic	No
chr1	9179508	9180348	intronic	No
chr1	9222864	9223292	intergenic	No
chr1	9223640	9224402	intergenic	No
chr1	9224991	9225354	intergenic	No
chr1	9225382	9225915	intergenic	Yes
chr1	9241165	9241912	intergenic	Yes
chr1	9254117	9254524	intronic	Yes
chr1	9255720	9257257	intronic	Yes
chr1	9261332	9262249	intronic	No
chr1	9271297	9271877	intergenic	No
chr1	9291681	9292173	intergenic	No
chr1	9293159	9293807	intergenic	Yes
chr1	9298692	9298942	intronic	Yes
chr1	9318121	9318419	intronic	Yes
chr1	9335600	9336244	intergenic	Yes
chr1	9398369	9399630	intronic	Yes
chr1	9472682	9474558	intergenic	Yes
chr1	9485680	9487058	intergenic	Yes
chr1	9488771	9489271	intergenic	Yes
chr1	9503874	9504877	intergenic	Yes
chr1	9535133	9535854	intergenic	No
chr1	9687005	9687636	intergenic	No
chr1	9688429	9690849	intergenic	Yes
chr1	9760314	9760837	intronic	No
chr1	9765225	9765808	intronic	Yes
chr1	9840419	9841447	intronic	No
chr1	9856714	9857136	intronic	No
chr1	9885367	9885986	intergenic	Yes
chr1	9901978	9902413	intergenic	No
chr1	9912448	9912886	intronic	Yes
chr1	9960325	9960820	intronic	No
chr1	10057771	10058303	intronic	Yes
chr1	10126915	10127718	intronic	No
chr1	10245484	10246169	intergenic	No
chr1	10261186	10261910	intergenic	No
chr1	10269784	10270795	intergenic	Yes
chr1	10359215	10359608	intronic	Yes
chr1	10447460	10448715	intergenic	Yes
chr1	10496880	10497366	intronic	Yes
chr1	10555995	10556545	intronic	No
chr1	10556668	10557530	intronic	No
chr1	10585025	10585737	intronic	No
chr1	10694604	10696417	intergenic	Yes
chr1	10699067	10701612	exonic	Yes
chr1	10723415	10724168	intronic	Yes
chr1	10725949	10726343	intronic	Yes
chr1	10745588	10746105	intronic	No
chr1	10757135	10757376	intronic	Yes
chr1	10766390	10766922	intronic	No
chr1	10804844	10805070	intronic	No
chr1	10813294	10813953	intronic	No
chr1	10815847	10816590	intronic	No
chr1	10821207	10822417	intronic	Yes
chr1	10849731	10850205	intronic	No
chr1	10851136	10851766	intronic	No
chr1	10853309	10853865	intronic	No
chr1	10853914	10854757	intronic	No
chr1	10864069	10864918	intergenic	No
chr1	10926845	10927112	intergenic	No
chr1	10927186	10927527	intergenic	No
chr1	10959948	10960202	intergenic	No
chr1	10960301	10960604	intergenic	No
chr1	10997458	10997863	intergenic	No
chr1	11040090	11041323	intronic	No
chr1	11050829	11051128	intergenic	Yes
chr1	11122928	11123417	intergenic	Yes
chr1	11217942	11218224	intronic	No
chr1	11236305	11236806	intronic	No
chr1	11376556	11377239	intergenic	No
chr1	11410212	11410894	intergenic	No
chr1	11414729	11416573	intergenic	No
chr1	11559389	11560516	intronic	No
chr1	11753086	11753670	intronic	No
chr1	11761561	11762146	intronic	No
chr1	11791541	11792427	intergenic	Yes
chr1	11798046	11798600	intronic	Yes
chr1	11798602	11799224	intronic	Yes
chr1	11840647	11841138	intronic	No
chr1	11942797	11943851	intergenic	No
chr1	11968152	11969253	exonic	Yes
chr1	11989719	11990421	intergenic	No
chr1	12045792	12046717	intronic	No
chr1	12050610	12051247	intronic	Yes
chr1	12100440	12101193	intergenic	No
chr1	12111905	12112727	intergenic	No
chr1	12114251	12114691	intergenic	No
chr1	12124472	12125118	intronic	No
chr1	12125970	12126453	intronic	No
chr1	12127661	12128249	intronic	No
chr1	12192888	12193450	intronic	No
chr1	12210365	12211346	intergenic	No
chr1	12213128	12213883	intergenic	No
chr1	12217307	12218285	intergenic	No
chr1	12221661	12222397	intergenic	No
chr1	12225396	12225763	intergenic	No
chr1	12227590	12229578	intronic	Yes
chr1	12231679	12231937	intronic	No
chr1	12232025	12232459	intronic	No
chr1	12233600	12234159	intronic	No
chr1	12234980	12235614	intronic	No
chr1	12237472	12238747	intronic	Yes
chr1	12238984	12239537	intronic	No
chr1	12240323	12240902	intronic	No
chr1	12243826	12244922	intronic	Yes
chr1	12405938	12406199	intronic	No
chr1	12493313	12494717	intronic	Yes
chr1	12508692	12509800	intronic	No
chr1	12513404	12513786	intronic	No
chr1	12517711	12518337	intronic	No
chr1	12532800	12534486	intronic	No
chr1	12544308	12544691	intronic	No
chr1	12546337	12547167	intronic	No
chr1	12578897	12579595	intergenic	Yes
chr1	12589197	12589934	intergenic	Yes
chr1	12599817	12600853	intergenic	Yes
chr1	12608723	12610331	intergenic	No
chr1	12612731	12614337	intergenic	No
chr1	12616439	12616907	intergenic	No
chr1	12674402	12674797	intronic	Yes
chr1	12675181	12675874	intronic	Yes
chr1	12681925	12682877	intergenic	Yes
chr1	12717230	12718075	intronic	No
chr1	13825061	13825575	intronic	No
chr1	13916824	13917367	intronic	No
chr1	13919911	13920767	intronic	No
chr1	13931530	13932158	intronic	No
chr1	13949733	13950194	exonic	No
chr1	14028945	14029879	intronic	No
chr1	14054567	14055166	intronic	No
chr1	14087448	14087732	intronic	No
chr1	14462612	14463481	intergenic	No
chr1	14467331	14467719	intergenic	No
chr1	14588938	14591608	intergenic	No
chr1	14843597	14844384	intergenic	No
chr1	14846956	14847716	intergenic	No
chr1	14847942	14849943	intergenic	No
chr1	14880130	14880715	intergenic	No
chr1	14924115	14926731	exonic	Yes
chr1	14926933	14927534	intronic	No
chr1	14992426	14993269	intronic	No
chr1	15032293	15032713	intronic	No
chr1	15059383	15060695	intronic	No
chr1	15111173	15111975	intronic	No
chr1	15240142	15240734	intronic	No
chr1	15247273	15247781	intronic	No
chr1	15266491	15266764	intronic	No
chr1	15335232	15335732	intronic	No
chr1	15414870	15415523	intronic	Yes
chr1	15416839	15417293	intronic	Yes
chr1	15498986	15499788	intronic	No
chr1	15519457	15519853	intronic	No
chr1	15538852	15540332	intronic	Yes
chr1	15569806	15570584	intergenic	No
chr1	15571944	15573002	intergenic	No
chr1	15575468	15576101	intronic	No
chr1	15585318	15586245	intronic	No
chr1	15587047	15587489	intronic	No
chr1	15587604	15588435	intronic	No
chr1	15616849	15617313	intronic	Yes
chr1	15623497	15623879	intronic	No
chr1	15649432	15651405	exonic	Yes
chr1	15664206	15665371	intronic	Yes
chr1	15666769	15667251	intronic	No
chr1	15673066	15673594	intronic	Yes
chr1	15697182	15697847	intronic	No
chr1	15738112	15738632	intronic	No
chr1	15738643	15739071	intronic	No
chr1	15739164	15739742	intronic	No
chr1	15742324	15743474	intronic	No
chr1	15743478	15744497	intronic	No
chr1	15785993	15787192	intronic	No
chr1	15827923	15828256	intronic	No
chr1	15835199	15835906	intronic	Yes
chr1	15946485	15947131	intronic	No
chr1	16007194	16008599	intergenic	Yes
chr1	16030142	16030623	intronic	No
chr1	16086998	16087806	intronic	No
chr1	16125579	16126510	intergenic	No
chr1	16156168	16156586	intergenic	No
chr1	16158341	16158899	intergenic	Yes
chr1	16175587	16176944	intronic	No
chr1	16209221	16209770	intronic	No
chr1	16211746	16213547	intronic	No
chr1	16227172	16227873	intronic	No
chr1	16276028	16276631	intronic	Yes
chr1	16277256	16278224	intronic	Yes
chr1	16291779	16292273	intronic	Yes
chr1	16292525	16293230	intronic	No
chr1	16339290	16340042	intergenic	No
chr1	16342108	16343494	exonic	Yes
chr1	16364376	16364589	intergenic	No
chr1	16366276	16367372	intergenic	No
chr1	16401760	16402189	intergenic	No
chr1	16437905	16439967	intergenic	No
chr1	16441813	16442971	intergenic	No
chr1	16469864	16470799	intronic	No
chr1	16478939	16479605	intronic	No
chr1	16488935	16489207	intergenic	Yes
chr1	16499707	16499954	intergenic	No
chr1	16500004	16500437	intergenic	No
chr1	16502195	16502791	intergenic	No
chr1	16508025	16508914	intergenic	Yes
chr1	16511212	16511792	intergenic	Yes
chr1	16552665	16553895	intergenic	Yes
chr1	16644985	16645569	intronic	No
chr1	16669055	16669577	intronic	No
chr1	16677236	16677974	intronic	No
chr1	16770441	16770829	intronic	Yes
chr1	16825144	16826608	intronic	Yes
chr1	17019216	17020562	intronic	Yes
chr1	17023652	17024113	intronic	Yes
chr1	17026912	17027465	intronic	Yes
chr1	17229575	17230748	intronic	No
chr1	17230750	17232332	exonic	Yes
chr1	17240188	17240849	intronic	Yes
chr1	17253141	17253541	intronic	No
chr1	17254219	17254559	intronic	No
chr1	17387354	17387571	intergenic	No
chr1	17411353	17411723	intronic	No
chr1	17417006	17417764	intronic	Yes
chr1	17424992	17425493	intronic	No
chr1	17454695	17455499	intergenic	No
chr1	17467630	17468801	intergenic	No
chr1	17494301	17495401	intergenic	No
chr1	17518070	17518393	intronic	No
chr1	17518904	17519299	intronic	Yes
chr1	17525122	17525885	intergenic	No
chr1	17534609	17534857	intronic	No
chr1	17557232	17557571	intronic	No
chr1	17577743	17578599	intronic	No
chr1	17719417	17720177	intronic	No
chr1	17746173	17746762	intronic	Yes
chr1	17767804	17768710	intergenic	Yes
chr1	17796570	17796982	intergenic	No
chr1	17864921	17865665	intergenic	No
chr1	17867166	17867735	intronic	No
chr1	17874931	17875172	intronic	No
chr1	17880421	17880860	intronic	No
chr1	17887695	17888653	intronic	No
chr1	17895915	17896723	intronic	No
chr1	17956441	17957463	intronic	No
chr1	17962202	17962748	intronic	Yes
chr1	18091887	18093027	intronic	No
chr1	18200710	18201059	intergenic	No
chr1	18373680	18374155	intergenic	No
chr1	18503183	18503423	intronic	No
chr1	18667566	18668370	intronic	No
chr1	18884118	18884873	intergenic	No
chr1	18973426	18973838	intronic	No
chr1	19248810	19249124	intronic	No
chr1	19252960	19253471	intronic	No
chr1	19271835	19272218	intronic	No
chr1	19274903	19275395	intronic	No
chr1	19275598	19276887	intronic	No
chr1	19276912	19277478	intronic	Yes
chr1	19278340	19278892	intronic	No
chr1	19280139	19280583	intronic	No
chr1	19281082	19281664	intronic	No
chr1	19283727	19283997	intergenic	No
chr1	19324736	19325307	intergenic	No
chr1	19333958	19334346	intergenic	No
chr1	19336214	19336892	intergenic	No
chr1	19337503	19337942	intergenic	No
chr1	19360383	19361138	intergenic	No
chr1	19614199	19614716	intronic	Yes
chr1	19699693	19700201	intronic	No
chr1	19701484	19701897	intronic	Yes
chr1	19734984	19735287	intronic	No
chr1	19762527	19762938	intronic	No
chr1	19778785	19779302	intronic	Yes
chr1	19780154	19780604	intronic	No
chr1	19794849	19795283	intronic	No
chr1	19795891	19796237	intronic	No
chr1	19803030	19804300	intronic	No
chr1	19804855	19805266	intronic	No
chr1	19832187	19832825	intergenic	No
chr1	19837625	19838060	intergenic	No
chr1	19839084	19839514	intergenic	Yes
chr1	19926811	19927117	intronic	Yes
chr1	20091328	20093312	intronic	Yes
chr1	20204326	20205543	intergenic	No
chr1	20307757	20308474	intergenic	No
chr1	20334837	20335497	intergenic	No
chr1	20357395	20359454	intronic	No
chr1	20407516	20407884	intronic	No
chr1	20437146	20437789	intergenic	No
chr1	20452500	20452937	intergenic	No
chr1	20505654	20506082	intergenic	No
chr1	20514084	20514654	intronic	Yes
chr1	20691883	20692242	intronic	No
chr1	20693032	20693457	intronic	No
chr1	20806800	20807317	intergenic	No
chr1	20807857	20808395	intergenic	No
chr1	20881561	20882381	intergenic	No
chr1	20924137	20924630	intronic	No
chr1	20930610	20931123	intronic	No
chr1	20993287	20993639	intronic	No
chr1	21194310	21194750	intronic	Yes
chr1	21348637	21349719	intronic	No
chr1	21427987	21428234	intronic	No
chr1	21475659	21476830	intronic	No
chr1	21510737	21511316	intergenic	No
chr1	21555327	21556429	intronic	Yes
chr1	21558489	21558858	intronic	Yes
chr1	21588093	21589710	intronic	Yes
chr1	21611199	21611615	intronic	No
chr1	21643636	21644195	intronic	No
chr1	21648740	21649569	intronic	No
chr1	21650757	21651685	intronic	Yes
chr1	21651721	21652284	intronic	No
chr1	21655774	21656254	intronic	Yes
chr1	21660562	21661529	intronic	Yes
chr1	21663991	21664227	intronic	No
chr1	21664383	21665843	intronic	No
chr1	21669991	21671506	intronic	Yes
chr1	21723899	21724716	intergenic	Yes
chr1	21838096	21838962	intronic	Yes
chr1	21876645	21877108	intronic	No
chr1	21894875	21895699	intronic	Yes
chr1	21916174	21917381	intronic	No
chr1	21920869	21922552	intergenic	No
chr1	21965022	21965716	intronic	No
chr1	21966250	21966607	intronic	No
chr1	21967662	21968109	intronic	No
chr1	21992420	21993879	intronic	No
chr1	22002396	22003120	intergenic	Yes
chr1	22075594	22076970	intronic	Yes
chr1	22088582	22089684	intronic	No
chr1	22106223	22106957	intronic	No
chr1	22184381	22184852	intronic	No
chr1	22220316	22222176	intronic	No
chr1	22231341	22231655	intronic	No
chr1	22232717	22233038	intronic	No
chr1	22233166	22233637	intronic	No
chr1	22235796	22236032	intronic	No
chr1	22236111	22236881	intronic	No
chr1	22260170	22261123	intronic	No
chr1	22265994	22266901	intergenic	No
chr1	22270904	22271252	intergenic	Yes
chr1	22345522	22346233	intergenic	No
chr1	22366219	22366980	intergenic	No
chr1	22374779	22375457	intergenic	No
chr1	22467266	22467678	intronic	Yes
chr1	22468030	22469273	intronic	Yes
chr1	22503740	22504375	intergenic	No
chr1	22533843	22536056	intergenic	No
chr1	22598974	22599267	intergenic	No
chr1	22611897	22612836	intergenic	No
chr1	22646985	22647917	intergenic	No
chr1	22651294	22651940	intergenic	No
chr1	22692077	22692377	intergenic	No
chr1	22740712	22741137	intergenic	No
chr1	22829217	22829570	intronic	Yes
chr1	22836289	22836831	intronic	Yes
chr1	22862934	22863389	intergenic	No
chr1	23003242	23004170	intergenic	No
chr1	23035318	23035653	intergenic	No
chr1	23038864	23039741	intronic	No
chr1	23076825	23077173	intronic	No
chr1	23113356	23113613	intronic	No
chr1	23116669	23117694	intronic	No
chr1	23123668	23124069	intronic	No
chr1	23177921	23178423	intronic	No
chr1	23426469	23427269	intronic	No
chr1	23429791	23430326	intronic	No
chr1	23445169	23446239	intronic	No
chr1	23448774	23449375	intronic	No
chr1	23493303	23495674	exonic	Yes
chr1	23523321	23523782	intergenic	No
chr1	23542315	23542625	intergenic	No
chr1	23589778	23590631	intergenic	No
chr1	23669506	23670087	intronic	Yes
chr1	23721090	23722100	intronic	Yes
chr1	23748209	23749247	intronic	Yes
chr1	23778387	23779021	intronic	No
chr1	23849099	23849558	intronic	No
chr1	23880863	23881765	intergenic	Yes
chr1	23882422	23882940	intergenic	No
chr1	23888678	23889207	intergenic	Yes
chr1	23901791	23902232	intergenic	No
chr1	23903598	23904352	intergenic	Yes
chr1	23912015	23912543	intronic	No
chr1	23916251	23916712	intronic	No
chr1	23916849	23917390	intronic	No
chr1	23917702	23918638	intronic	No
chr1	23924825	23925484	intronic	No
chr1	23961462	23962208	intronic	Yes
chr1	23977524	23978208	intergenic	No
chr1	24058728	24059261	intergenic	No
chr1	24228843	24229750	intronic	Yes
chr1	24235896	24236209	intronic	No
chr1	24237269	24238040	intronic	No
chr1	24349199	24349599	intergenic	No
chr1	24476324	24476622	intergenic	No
chr1	24476709	24478557	intergenic	Yes
chr1	24516020	24517205	intergenic	No
chr1	24517353	24518171	intergenic	No
chr1	24518294	24518812	intergenic	No
chr1	24519397	24519970	intergenic	Yes
chr1	24521560	24522028	intergenic	No
chr1	24581329	24581604	intergenic	No
chr1	24691660	24692105	intronic	No
chr1	24711971	24712406	intronic	No
chr1	24735911	24736435	intronic	No
chr1	24808350	24808781	intergenic	No
chr1	24830920	24832057	intronic	Yes
chr1	24833099	24833464	intronic	No
chr1	24854734	24855676	intronic	Yes
chr1	24878275	24879117	exonic	Yes
chr1	24970606	24970893	intronic	No
chr1	25021934	25022308	intergenic	No
chr1	25051009	25052180	intergenic	No
chr1	25095364	25095845	intronic	No
chr1	25236804	25238157	intronic	Yes
chr1	25242055	25242906	intronic	Yes
chr1	25246653	25247086	intronic	No
chr1	25248692	25249587	intronic	Yes
chr1	25250040	25250389	intronic	No
chr1	25251241	25252442	intronic	Yes
chr1	25273155	25274236	intronic	Yes
chr1	25281668	25281940	intronic	Yes
chr1	25298086	25298315	intergenic	No
chr1	25298800	25299078	intergenic	No
chr1	25318233	25318538	intergenic	No
chr1	25319158	25319740	intergenic	No
chr1	25343940	25344434	intergenic	No
chr1	25345441	25346355	intergenic	No
chr1	25347909	25349716	intergenic	No
chr1	25353190	25353435	intergenic	No
chr1	25353496	25353869	intergenic	No
chr1	25355154	25356097	intergenic	No
chr1	25357062	25357829	intergenic	No
chr1	25357926	25358422	intergenic	No
chr1	25360165	25361177	intergenic	No
chr1	25425609	25426546	intronic	No
chr1	25430746	25431082	intronic	No
chr1	25466474	25467374	intergenic	No
chr1	25559570	25560114	intergenic	Yes
chr1	25565964	25566942	intergenic	Yes
chr1	25665838	25666367	intronic	Yes
chr1	25942699	25943421	intergenic	Yes
chr1	25969150	25969673	intronic	No
chr1	26002179	26004377	intronic	No
chr1	26022291	26022842	intronic	No
chr1	26033818	26034591	intronic	No
chr1	26080989	26081668	intronic	No
chr1	26101230	26102231	intronic	Yes
chr1	26120786	26121165	intergenic	No
chr1	26123322	26123824	intergenic	No
chr1	26184900	26185375	intronic	No
chr1	26201408	26202862	intergenic	Yes
chr1	26248191	26250716	intergenic	No
chr1	26253225	26254819	intergenic	No
chr1	26319798	26320545	intronic	No
chr1	26329809	26330168	intergenic	No
chr1	26337153	26338146	intergenic	No
chr1	26342799	26344420	intergenic	No
chr1	26452781	26453410	intergenic	No
chr1	26453784	26454623	intergenic	No
chr1	26490718	26491567	intergenic	No
chr1	26495003	26495866	intergenic	No
chr1	26528448	26528839	intronic	No
chr1	26613882	26614371	intronic	Yes
chr1	26615016	26615456	intronic	Yes
chr1	26615527	26615997	intronic	Yes
chr1	26616527	26617019	intronic	Yes
chr1	26617159	26617386	intronic	No
chr1	26634832	26635377	intronic	Yes
chr1	26641726	26642218	intronic	No
chr1	26677164	26677828	intronic	No
chr1	26678022	26678395	intronic	No
chr1	26683555	26684202	intergenic	No
chr1	26735741	26736255	intergenic	No
chr1	26738740	26739644	intronic	No
chr1	26745250	26745987	intronic	No
chr1	26826459	26828402	intergenic	Yes
chr1	26907303	26907709	intergenic	No
chr1	26907815	26908024	intergenic	No
chr1	26909250	26909604	intergenic	No
chr1	26933674	26934017	intergenic	No
chr1	26945705	26948698	intergenic	Yes
chr1	27021214	27021810	intergenic	Yes
chr1	27024553	27025138	intronic	Yes
chr1	27112674	27112955	intergenic	No
chr1	27154485	27155915	intronic	Yes
chr1	27160002	27160467	intronic	No
chr1	27165137	27165859	intronic	No
chr1	27175772	27176273	intronic	Yes
chr1	27184661	27185025	intergenic	Yes
chr1	27185420	27186518	intergenic	No
chr1	27191222	27191977	intergenic	No
chr1	27321346	27321983	intronic	Yes
chr1	27336678	27337127	intronic	Yes
chr1	27337504	27337893	intronic	Yes
chr1	27353588	27353962	intergenic	No
chr1	27383742	27385063	intergenic	Yes
chr1	27400656	27401232	intergenic	No
chr1	27462665	27463065	intronic	No
chr1	27468097	27468457	intronic	Yes
chr1	27518428	27519730	intergenic	No
chr1	27561586	27562781	intronic	Yes
chr1	27625840	27626333	intronic	Yes
chr1	27626737	27627686	intronic	Yes
chr1	27645553	27646162	intergenic	Yes
chr1	27691734	27693801	exonic	Yes
chr1	27762936	27763620	intronic	No
chr1	27771760	27772451	intronic	No
chr1	27830563	27832182	intergenic	No
chr1	27848725	27849330	intergenic	Yes
chr1	27849341	27849956	intergenic	Yes
chr1	27853046	27854235	intronic	Yes
chr1	27854241	27856211	intronic	Yes
chr1	27863218	27863794	intronic	Yes
chr1	27868905	27869663	intronic	Yes
chr1	27871008	27871471	intronic	Yes
chr1	27883260	27884140	intronic	Yes
chr1	27890072	27890880	intronic	No
chr1	27891513	27891871	intronic	No
chr1	27893681	27894055	intronic	No
chr1	27897903	27898655	intronic	No
chr1	27901310	27902787	intronic	No
chr1	27916292	27916950	intronic	No
chr1	27922522	27923203	intronic	No
chr1	27924063	27924421	intronic	No
chr1	27924687	27925144	intronic	No
chr1	27926054	27926491	intronic	No
chr1	27926949	27927449	intronic	No
chr1	27928306	27929242	intronic	No
chr1	27935491	27936061	intergenic	No
chr1	27957201	27958690	intronic	Yes
chr1	27958861	27959798	intronic	Yes
chr1	27963001	27964106	intergenic	Yes
chr1	27976905	27977657	intergenic	No
chr1	27978654	27979520	intergenic	No
chr1	27982610	27983018	intergenic	No
chr1	27985031	27986080	intergenic	No
chr1	27986111	27986426	intergenic	No
chr1	28011929	28012378	intergenic	No
chr1	28098574	28099095	intergenic	No
chr1	28143588	28144266	intronic	Yes
chr1	28189536	28190422	intergenic	No
chr1	28190661	28191231	intergenic	No
chr1	28195497	28196048	intergenic	No
chr1	28199341	28200598	intronic	Yes
chr1	28201757	28202156	intronic	Yes
chr1	28204631	28206669	exonic	Yes
chr1	28213684	28214118	intergenic	No
chr1	28216834	28217405	intergenic	Yes
chr1	28238886	28239318	intronic	No
chr1	28268084	28268431	exonic	Yes
chr1	28269618	28270298	intronic	Yes
chr1	28305616	28306685	intronic	Yes
chr1	28318579	28319385	intronic	Yes
chr1	28389115	28389873	intronic	No
chr1	28416758	28417057	intergenic	No
chr1	28417495	28418235	intergenic	No
chr1	28431612	28432014	intergenic	No
chr1	28437078	28437429	intergenic	No
chr1	28437641	28438105	intergenic	No
chr1	28439074	28440022	intergenic	No
chr1	28449857	28450519	intergenic	No
chr1	28453323	28454562	intergenic	No
chr1	28461887	28462673	intergenic	No
chr1	28463356	28463802	intergenic	No
chr1	28466385	28466778	intergenic	No
chr1	28481060	28481670	intronic	No
chr1	28482717	28483680	intronic	No
chr1	28485616	28486065	intronic	No
chr1	28486078	28486689	intronic	No
chr1	28487128	28488026	intronic	No
chr1	28488264	28488580	intronic	No
chr1	28495580	28496213	intronic	No
chr1	28496540	28497012	intronic	No
chr1	28499871	28500960	intronic	No
chr1	28501082	28502187	intronic	Yes
chr1	28573636	28574084	exonic	Yes
chr1	28575925	28576385	intergenic	No
chr1	28618106	28618457	intergenic	No
chr1	28640294	28640910	intergenic	No
chr1	28641676	28642142	intergenic	No
chr1	28752147	28752479	intronic	No
chr1	28776375	28777460	intronic	No
chr1	28970420	28971304	intronic	Yes
chr1	29101492	29102379	intergenic	Yes
chr1	29137630	29137941	intergenic	No
chr1	29140533	29140753	intronic	No
chr1	29195332	29196075	intronic	Yes
chr1	29214620	29215054	intronic	No
chr1	29224179	29224512	intronic	No
chr1	29253370	29253760	intronic	No
chr1	29369939	29370579	intronic	No
chr1	29451030	29451494	intergenic	Yes
chr1	29502985	29504458	intronic	Yes
chr1	29513119	29513712	intergenic	Yes
chr1	29562570	29564430	exonic	Yes
chr1	29564474	29565105	intronic	Yes
chr1	29565746	29566089	intronic	No
chr1	29598239	29599106	intronic	No
chr1	30446180	30446618	intergenic	No
chr1	30447163	30447561	intergenic	No
chr1	30582623	30583140	intergenic	No
chr1	30984743	30985498	intergenic	No
chr1	30998487	30999481	intergenic	No
chr1	31109882	31111044	intergenic	No
chr1	31148385	31149286	intergenic	No
chr1	31180842	31181332	intergenic	No
chr1	31216446	31217393	intronic	Yes
chr1	31218107	31218549	intronic	No
chr1	31220901	31221764	intronic	Yes
chr1	31222458	31223082	intronic	Yes
chr1	31223311	31224244	intronic	No
chr1	31227443	31228328	intronic	Yes
chr1	31231581	31232275	intergenic	No
chr1	31232643	31233015	intergenic	No
chr1	31233489	31234585	intergenic	No
chr1	31235457	31235850	intergenic	No
chr1	31238095	31238398	intergenic	No
chr1	31238616	31239233	intergenic	No
chr1	31241698	31242299	intergenic	No
chr1	31248003	31248451	intergenic	No
chr1	31250410	31250906	intergenic	No
chr1	31251186	31251679	intergenic	No
chr1	31251697	31252169	intergenic	No
chr1	31255189	31256894	intergenic	No
chr1	31289056	31289485	intergenic	No
chr1	31320123	31320769	intergenic	No
chr1	31360392	31361127	intronic	No
chr1	31401701	31402089	intergenic	No
chr1	31482771	31483355	intronic	No
chr1	31504221	31504938	intronic	No
chr1	31517703	31518227	intronic	No
chr1	31537717	31538174	intronic	No
chr1	31625190	31625634	intergenic	No
chr1	31627445	31628057	intergenic	Yes
chr1	31628163	31628550	intergenic	No
chr1	31643563	31643995	intergenic	No
chr1	31736976	31738648	intronic	Yes
chr1	31770426	31770936	intronic	No
chr1	31904252	31905133	intronic	Yes
chr1	31944264	31944883	intergenic	Yes
chr1	31947410	31947850	intergenic	No
chr1	31949674	31950331	intergenic	Yes
chr1	31955982	31956845	intergenic	Yes
chr1	31976608	31977126	intergenic	No
chr1	32001177	32001669	intergenic	No
chr1	32002731	32003345	intergenic	No
chr1	32013916	32016000	intergenic	Yes
chr1	32107907	32108375	intronic	Yes
chr1	32166496	32167495	intronic	No
chr1	32168964	32171299	exonic	Yes
chr1	32179875	32181750	intergenic	No
chr1	32227408	32227913	intronic	Yes
chr1	32237565	32238692	intergenic	No
chr1	32250324	32251115	intergenic	No
chr1	32253599	32255274	exonic	No
chr1	32262756	32263543	intronic	Yes
chr1	32313973	32314626	intronic	No
chr1	32347280	32347500	intronic	No
chr1	32354635	32355535	intronic	No
chr1	32405376	32406007	intronic	Yes
chr1	32420249	32420698	intergenic	No
chr1	32421554	32422096	intergenic	No
chr1	32423238	32423858	intergenic	No
chr1	32701263	32702165	intronic	Yes
chr1	32715476	32716062	intergenic	No
chr1	32729293	32729948	intronic	No
chr1	32732494	32733173	intronic	No
chr1	32803492	32803846	intergenic	No
chr1	32805120	32805570	intergenic	No
chr1	32965699	32967204	intronic	No
chr1	33077515	33078235	intronic	Yes
chr1	33088385	33089756	intronic	Yes
chr1	33131311	33131995	intronic	Yes
chr1	33182239	33182593	intergenic	No
chr1	33202335	33202843	intergenic	No
chr1	33202941	33203302	intergenic	No
chr1	33220247	33221140	intronic	No
chr1	33221272	33221801	intronic	No
chr1	33225056	33225607	intronic	No
chr1	33225625	33226222	intronic	No
chr1	33226454	33227891	intronic	Yes
chr1	33232135	33232565	intronic	No
chr1	33284432	33285123	intronic	Yes
chr1	33372952	33373971	intergenic	No
chr1	33378388	33378672	intergenic	No
chr1	33405126	33405756	intronic	Yes
chr1	33427722	33429020	intronic	Yes
chr1	33433716	33434317	intergenic	No
chr1	33438277	33439003	intergenic	Yes
chr1	33446752	33447482	intergenic	Yes
chr1	33447506	33447874	intergenic	No
chr1	33448640	33449007	intergenic	No
chr1	33449813	33450483	intergenic	No
chr1	33450503	33450972	intergenic	No
chr1	33454783	33455472	intronic	No
chr1	33456964	33457843	intronic	No
chr1	33457914	33458607	intronic	No
chr1	33458681	33459105	intronic	No
chr1	33462868	33463558	intronic	No
chr1	33463630	33464044	intronic	No
chr1	33500645	33500876	intronic	Yes
chr1	33511417	33511738	intronic	No
chr1	33515710	33516519	intronic	Yes
chr1	33526024	33526861	intronic	No
chr1	33564814	33565554	intronic	Yes
chr1	33593895	33594957	intergenic	Yes
chr1	33595911	33596327	intergenic	No
chr1	33645775	33646140	intronic	No
chr1	33685276	33686324	intergenic	No
chr1	33802177	33802626	exonic	Yes
chr1	33803998	33804331	intronic	Yes
chr1	33804359	33804966	intronic	Yes
chr1	33829466	33829984	intronic	No
chr1	33926368	33927445	intergenic	No
chr1	34368479	34369240	intronic	No
chr1	34462454	34463114	intronic	No
chr1	34628613	34629084	intronic	No
chr1	35309183	35309618	intronic	No
chr1	35388887	35389416	intronic	No
chr1	35393696	35394788	intronic	No
chr1	35811248	35811789	intronic	No
chr1	35891807	35892121	intergenic	No
chr1	35953578	35954275	intronic	No
chr1	36102996	36103432	intronic	Yes
chr1	36173176	36173697	intergenic	No
chr1	36183347	36183933	intronic	Yes
chr1	36351527	36352079	intronic	No
chr1	36395702	36397894	exonic	Yes
chr1	36488986	36489418	intronic	No
chr1	36555176	36555633	intronic	Yes
chr1	36592352	36592703	intergenic	No
chr1	36616340	36616931	intergenic	No
chr1	36617166	36617914	intergenic	No
chr1	36626470	36627117	intronic	Yes
chr1	36627654	36628369	intronic	No
chr1	36641076	36641451	intronic	Yes
chr1	36814303	36815356	exonic	Yes
chr1	36815408	36816007	intronic	Yes
chr1	36816238	36817616	intronic	Yes
chr1	36825493	36825821	intronic	Yes
chr1	36839363	36839939	intronic	Yes
chr1	36840093	36840589	intronic	Yes
chr1	36849431	36849708	intronic	Yes
chr1	36852713	36853598	intergenic	Yes
chr1	36866468	36867454	intergenic	Yes
chr1	36877855	36878288	intergenic	Yes
chr1	36940401	36940636	intronic	Yes
chr1	36952102	36953063	intergenic	Yes
chr1	37158082	37158525	intergenic	No
chr1	37169342	37169679	intergenic	No
chr1	37195680	37196376	intergenic	No
chr1	37202557	37203821	intergenic	No
chr1	37279599	37280135	intronic	No
chr1	37721552	37721986	intergenic	No
chr1	37783414	37784531	intronic	No
chr1	37937293	37937647	intronic	Yes
chr1	37942809	37943354	intronic	Yes
chr1	37944084	37944971	intronic	Yes
chr1	38285621	38285884	intronic	No
chr1	38291210	38291520	intronic	No
chr1	38308355	38308729	intronic	No
chr1	38311421	38311897	intronic	No
chr1	38312350	38312868	intronic	No
chr1	38316981	38317898	intronic	No
chr1	38391632	38392047	intronic	No
chr1	38465057	38467482	exonic	Yes
chr1	38469444	38470619	intronic	Yes
chr1	38471007	38472441	exonic	Yes
chr1	38495668	38496627	intergenic	No
chr1	38518628	38519165	intronic	No
chr1	38591755	38592186	intergenic	No
chr1	38738854	38739533	intergenic	No
chr1	38921432	38922529	intergenic	No
chr1	38948025	38948473	intergenic	No
chr1	38958971	38959398	intergenic	No
chr1	39193317	39194260	intergenic	No
chr1	39327092	39327575	intronic	Yes
chr1	39357087	39357933	intronic	Yes
chr1	39508832	39509734	intergenic	Yes
chr1	39547898	39548380	intronic	No
chr1	39552151	39553291	intronic	No
chr1	39593134	39593678	intronic	No
chr1	39595971	39596482	intronic	No
chr1	39598118	39598523	intronic	No
chr1	39598524	39599167	intronic	No
chr1	39607620	39608017	intronic	No
chr1	39623823	39625271	intronic	Yes
chr1	39633525	39634014	intronic	No
chr1	39644194	39644606	intronic	No
chr1	39651228	39651849	intronic	No
chr1	39657746	39658549	intronic	No
chr1	39662431	39663006	intronic	No
chr1	39736190	39738868	intronic	No
chr1	39857717	39858127	intronic	No
chr1	39874208	39874858	intronic	Yes
chr1	40005343	40005959	intronic	No
chr1	40006089	40006951	intronic	Yes
chr1	40264727	40265120	intergenic	No
chr1	40283075	40283524	intergenic	Yes
chr1	40294560	40296239	intergenic	No
chr1	40402328	40402838	intergenic	No
chr1	40425710	40426638	intronic	Yes
chr1	40442437	40442687	intergenic	No
chr1	40504860	40505896	intergenic	Yes
chr1	40561233	40562024	intronic	Yes
chr1	40605762	40606623	intergenic	No
chr1	40628781	40629153	intronic	No
chr1	40779203	40779686	intronic	Yes
chr1	40805169	40806074	intergenic	No
chr1	40807782	40808168	intergenic	No
chr1	40818678	40819033	intronic	No
chr1	40841279	40841687	intronic	Yes
chr1	40847268	40847634	intronic	Yes
chr1	40848839	40849612	intronic	Yes
chr1	40851111	40852012	intronic	Yes
chr1	40860457	40860824	intronic	No
chr1	40865771	40866454	intronic	Yes
chr1	41005017	41005440	intronic	Yes
chr1	41040339	41040803	intergenic	No
chr1	41113833	41116205	intronic	No
chr1	41116764	41117534	intronic	No
chr1	41119349	41120355	intronic	No
chr1	41164763	41165075	intronic	No
chr1	41178681	41179089	intronic	No
chr1	41343304	41343903	intergenic	No
chr1	41365063	41365609	intergenic	No
chr1	41367601	41367989	intergenic	No
chr1	41564044	41565852	intronic	No
chr1	41633074	41633848	intronic	Yes
chr1	41823875	41824544	intergenic	Yes
chr1	41825876	41826345	intergenic	Yes
chr1	41826594	41827131	intergenic	Yes
chr1	41831365	41832546	intronic	Yes
chr1	41885014	41885357	intergenic	No
chr1	41914517	41914877	intergenic	No
chr1	41915078	41915779	intergenic	Yes
chr1	41951337	41952557	intergenic	Yes
chr1	41961790	41962302	intergenic	No
chr1	41962501	41962783	intergenic	No
chr1	41966050	41966527	intergenic	Yes
chr1	41967229	41967805	intergenic	No
chr1	41981622	41982278	intronic	No
chr1	42036751	42037120	intronic	No
chr1	42073565	42074466	intronic	No
chr1	42092665	42093067	intronic	No
chr1	42126397	42126978	intronic	No
chr1	42127337	42128791	intronic	Yes
chr1	42136174	42136624	intronic	No
chr1	42149457	42150136	intronic	No
chr1	42152764	42153347	intronic	No
chr1	42164303	42165330	intronic	No
chr1	42180264	42181387	intronic	No
chr1	42192730	42193563	intronic	No
chr1	42201235	42201701	intronic	No
chr1	42204088	42204484	intronic	No
chr1	42204562	42205516	intronic	No
chr1	42206479	42207296	intronic	No
chr1	42216580	42218521	intronic	Yes
chr1	42230240	42231316	intronic	No
chr1	42234207	42234684	intronic	No
chr1	42248698	42249373	intronic	No
chr1	42268269	42269123	intronic	No
chr1	42272535	42272896	intronic	No
chr1	42275346	42275927	intronic	No
chr1	42277062	42277468	intronic	No
chr1	42325167	42326297	intronic	No
chr1	42328505	42328996	intronic	Yes
chr1	42356899	42358344	intronic	No
chr1	42363686	42364468	intronic	No
chr1	42366288	42366626	intronic	No
chr1	42366861	42368256	intronic	No
chr1	42372562	42373670	intronic	Yes
chr1	42385461	42386130	intronic	No
chr1	42512214	42512715	intergenic	No
chr1	43250353	43251431	intronic	Yes
chr1	43388576	43389107	intergenic	No
chr1	43389220	43390913	intergenic	Yes
chr1	43400832	43401522	intronic	Yes
chr1	43401877	43402675	intronic	No
chr1	43402778	43403185	intronic	Yes
chr1	43405603	43407110	intronic	Yes
chr1	43407355	43407726	intronic	No
chr1	43426742	43427813	intronic	Yes
chr1	43428360	43430136	intronic	No
chr1	43432748	43433136	intronic	No
chr1	43470890	43472203	intergenic	No
chr1	43473020	43473521	intergenic	No
chr1	43474875	43475543	intergenic	No
chr1	43524188	43524572	intergenic	No
chr1	43533341	43535971	intergenic	No
chr1	43666146	43666574	intronic	No
chr1	43699110	43699989	exonic	Yes
chr1	43760040	43760766	intergenic	No
chr1	43761058	43761735	intergenic	No
chr1	43815546	43816088	intronic	Yes
chr1	43901406	43901879	intronic	No
chr1	43975567	43976058	intergenic	No
chr1	43976930	43977416	intergenic	No
chr1	43988809	43989071	intergenic	No
chr1	43997646	43998748	intronic	No
chr1	44011335	44012195	intronic	No
chr1	44015626	44016332	intronic	Yes
chr1	44176278	44177122	intronic	No
chr1	44230248	44230681	intronic	No
chr1	44231530	44233070	intronic	No
chr1	44240014	44240471	intronic	No
chr1	44299803	44301855	intronic	No
chr1	44301943	44302614	intronic	No
chr1	44323927	44324459	intronic	Yes
chr1	44331002	44331829	intronic	No
chr1	44333687	44334024	intronic	No
chr1	44339450	44341302	intronic	Yes
chr1	44354344	44354639	intronic	No
chr1	44378158	44378794	intronic	Yes
chr1	44380797	44381227	intronic	Yes
chr1	44419582	44420293	intronic	No
chr1	44428019	44428423	intronic	Yes
chr1	44430681	44431315	intronic	Yes
chr1	44452814	44453706	intronic	Yes
chr1	44495642	44496695	intronic	Yes
chr1	44689979	44690476	intronic	Yes
chr1	44692666	44693338	intronic	Yes
chr1	44703652	44706132	intronic	Yes
chr1	44728784	44730502	intronic	No
chr1	44887869	44888223	intronic	No
chr1	44950878	44951199	intronic	No
chr1	44951207	44951840	intronic	No
chr1	44962670	44962982	intronic	No
chr1	44973173	44973835	intronic	No
chr1	44984576	44985374	intronic	No
chr1	45027547	45028109	intronic	No
chr1	45057659	45058804	intronic	No
chr1	45082405	45083639	intronic	No
chr1	45084740	45085560	intronic	No
chr1	45166779	45167230	exonic	Yes
chr1	45192493	45193123	intergenic	Yes
chr1	45194764	45195310	intergenic	No
chr1	45283789	45284368	intergenic	Yes
chr1	45286735	45287205	intronic	Yes
chr1	45374912	45376419	intronic	No
chr1	45670332	45673020	exonic	Yes
chr1	45738498	45739100	intronic	No
chr1	45786945	45787249	intergenic	No
chr1	45860061	45860575	intronic	Yes
chr1	45874858	45875361	intronic	No
chr1	45895204	45895745	intronic	No
chr1	45909235	45910017	intronic	No
chr1	45990506	45991272	intergenic	No
chr1	46008266	46008623	intergenic	Yes
chr1	46009173	46009894	intergenic	No
chr1	46010617	46011605	intergenic	No
chr1	46111666	46112264	intronic	Yes
chr1	46268369	46268866	intronic	No
chr1	46351629	46352361	intronic	No
chr1	46528388	46529089	intronic	No
chr1	46632124	46633403	intronic	Yes
chr1	46637019	46637331	intronic	No
chr1	46637511	46637944	intronic	No
chr1	46638665	46641496	exonic	Yes
chr1	46689171	46689736	intergenic	Yes
chr1	46712301	46713578	exonic	Yes
chr1	46955170	46955918	intergenic	Yes
chr1	46985693	46986484	intergenic	No
chr1	46998538	46999293	intergenic	No
chr1	47677574	47677922	intergenic	Yes
chr1	47690559	47690829	intronic	Yes
chr1	47699013	47699823	intergenic	No
chr1	47700899	47701346	intergenic	No
chr1	47728462	47729619	exonic	Yes
chr1	47798960	47800632	exonic	Yes
chr1	47908171	47911226	intergenic	No
chr1	48024185	48025174	intergenic	Yes
chr1	48223884	48225182	intergenic	No
chr1	48290055	48291031	intronic	No
chr1	48429057	48429853	intronic	No
chr1	48484536	48484856	intergenic	No
chr1	48515513	48515793	intergenic	No
chr1	48515869	48516296	intergenic	No
chr1	48539350	48540167	intergenic	No
chr1	48570660	48571176	intronic	No
chr1	48710736	48711151	intronic	Yes
chr1	48935584	48936471	intronic	No
chr1	49038282	49038752	intronic	No
chr1	49061555	49062158	intronic	No
chr1	49186409	49186827	intronic	No
chr1	49317287	49317730	intronic	No
chr1	49397171	49397651	intronic	No
chr1	49517334	49518146	intronic	No
chr1	49812382	49812993	intronic	No
chr1	50579823	50580920	intronic	No
chr1	50732126	50732754	intergenic	No
chr1	50798318	50799776	intergenic	No
chr1	50887558	50891128	exonic	Yes
chr1	51034345	51035150	intronic	No
chr1	51198410	51198653	intronic	No
chr1	51245530	51245972	intronic	Yes
chr1	51261727	51262370	intronic	No
chr1	51382820	51383423	intronic	No
chr1	51441769	51442460	intergenic	Yes
chr1	51454845	51455267	intergenic	No
chr1	51475380	51475608	intergenic	Yes
chr1	51486734	51487024	intergenic	No
chr1	51702796	51704215	intronic	No
chr1	51769542	51770027	intronic	No
chr1	51809780	51810127	intronic	Yes
chr1	51886085	51886858	intronic	No
chr1	51935087	51935714	intronic	No
chr1	51985558	51986887	intronic	Yes
chr1	52029722	52030137	intergenic	No
chr1	52033215	52033848	intergenic	No
chr1	52035418	52035832	intergenic	No
chr1	52044042	52044526	intronic	No
chr1	52088080	52088768	intronic	No
chr1	52110211	52110886	intronic	No
chr1	52132018	52132647	intronic	No
chr1	52193179	52193464	intronic	No
chr1	52238666	52239342	intronic	Yes
chr1	52340848	52341456	intronic	Yes
chr1	52389931	52390834	intronic	No
chr1	52674735	52676181	intronic	No
chr1	52796004	52796473	intronic	No
chr1	52885047	52885737	exonic	Yes
chr1	52999129	52999809	intronic	No
chr1	53020482	53020906	exonic	No
chr1	53055849	53056347	intergenic	No
chr1	53092647	53093031	intergenic	Yes
chr1	53101080	53101707	intronic	No
chr1	53102221	53103645	intronic	No
chr1	53106994	53107291	intronic	Yes
chr1	53128272	53129159	intronic	Yes
chr1	53168444	53169339	intergenic	No
chr1	53385638	53386228	intronic	Yes
chr1	53482394	53482782	intronic	No
chr1	53559694	53560092	intronic	Yes
chr1	53575909	53577270	intronic	Yes
chr1	53587964	53590328	intronic	No
chr1	53752677	53753164	intronic	No
chr1	53769002	53770212	exonic	No
chr1	53875820	53876354	intergenic	No
chr1	54052681	54052991	intronic	No
chr1	54144651	54145174	intronic	No
chr1	54150852	54151742	intronic	No
chr1	54163433	54164272	intronic	No
chr1	54168030	54168438	intronic	No
chr1	54186706	54187170	intronic	No
chr1	54200217	54200844	intergenic	No
chr1	54237163	54237759	intronic	No
chr1	54276863	54277394	intronic	No
chr1	54358368	54359090	intronic	Yes
chr1	54586610	54586871	intergenic	No
chr1	54597528	54597750	intergenic	No
chr1	54694857	54695707	intronic	Yes
chr1	54696246	54697255	intronic	Yes
chr1	54700110	54700702	intronic	Yes
chr1	54713635	54713814	intronic	No
chr1	54715447	54716177	intronic	No
chr1	54739404	54739892	intronic	No
chr1	54744613	54745321	intronic	No
chr1	54748870	54749366	intronic	No
chr1	54765964	54766519	intronic	No
chr1	54778358	54779256	intronic	Yes
chr1	54804583	54805336	intronic	Yes
chr1	54807932	54809308	intronic	No
chr1	54810685	54811119	intronic	No
chr1	54842252	54842749	intronic	No
chr1	54844169	54844570	intronic	No
chr1	54868486	54868997	intronic	No
chr1	54873008	54873716	intronic	No
chr1	54874789	54875468	intronic	No
chr1	54925226	54925715	intergenic	No
chr1	54929582	54929938	intergenic	No
chr1	54940381	54940895	intergenic	No
chr1	54941129	54941412	intergenic	No
chr1	54941776	54942292	intergenic	No
chr1	54953784	54954325	intergenic	No
chr1	54956032	54956814	intergenic	No
chr1	54963986	54964379	intergenic	No
chr1	54964856	54966212	intergenic	No
chr1	55007269	55010690	exonic	Yes
chr1	55279851	55280137	intronic	No
chr1	55326589	55327486	intronic	Yes
chr1	55339965	55340502	intronic	No
chr1	55400554	55400985	intergenic	No
chr1	55411154	55411549	intergenic	No
chr1	55413870	55414323	intergenic	No
chr1	55414757	55415101	intergenic	No
chr1	55418594	55419054	intergenic	No
chr1	55431263	55432097	intergenic	No
chr1	55436992	55437535	intergenic	No
chr1	55460720	55461755	intergenic	No
chr1	55593491	55594676	intronic	Yes
chr1	55677620	55677921	intronic	No
chr1	55678195	55679604	intronic	No
chr1	55725577	55726371	intergenic	No
chr1	55753785	55754397	intergenic	No
chr1	55826733	55827234	intergenic	No
chr1	55828154	55828707	intergenic	No
chr1	55839481	55841882	intergenic	No
chr1	55894574	55895433	intergenic	No
chr1	55909059	55909682	intergenic	No
chr1	56184444	56184938	intronic	No
chr1	56185641	56186384	intronic	No
chr1	56438861	56439259	intergenic	No
chr1	56493890	56494310	intergenic	No
chr1	56680724	56681062	intergenic	No
chr1	56771533	56771896	intergenic	No
chr1	56795430	56796007	intergenic	No
chr1	56797438	56798374	intergenic	No
chr1	56917605	56918303	intergenic	No
chr1	56918683	56919723	intergenic	No
chr1	56972155	56973276	intronic	Yes
chr1	56974104	56974563	intronic	Yes
chr1	56975465	56977449	intronic	Yes
chr1	56991064	56991816	intronic	Yes
chr1	56992363	56992857	intronic	Yes
chr1	57042661	57043185	intronic	No
chr1	57043224	57044401	intronic	Yes
chr1	57239168	57239378	intronic	No
chr1	57297532	57298476	intergenic	No
chr1	57376045	57376675	intronic	No
chr1	57414159	57414762	intronic	No
chr1	57482778	57483334	intronic	No
chr1	57637797	57638134	intronic	No
chr1	57746875	57747502	intronic	No
chr1	57794372	57795237	intronic	No
chr1	57887702	57890992	exonic	Yes
chr1	57988192	57988676	intronic	No
chr1	58627584	58628022	intronic	No
chr1	58713840	58714213	intronic	No
chr1	58898364	58899424	intronic	No
chr1	59008745	59009353	intronic	Yes
chr1	59038192	59040437	intergenic	Yes
chr1	59049679	59050681	intergenic	Yes
chr1	59083137	59083740	intergenic	No
chr1	59083883	59084421	intergenic	No
chr1	59085858	59086369	intergenic	No
chr1	59170297	59171028	intergenic	No
chr1	59183847	59184543	intergenic	Yes
chr1	59220994	59221576	intergenic	Yes
chr1	59228254	59229428	intergenic	Yes
chr1	59229881	59230342	intergenic	Yes
chr1	59251245	59252088	intronic	No
chr1	59278095	59279015	exonic	Yes
chr1	59279891	59282779	intronic	Yes
chr1	59347108	59347507	intronic	No
chr1	59350406	59351422	intronic	Yes
chr1	59352320	59353171	intronic	Yes
chr1	59368860	59370139	intergenic	Yes
chr1	59392550	59393756	intergenic	No
chr1	59394179	59394702	intergenic	No
chr1	59395219	59396028	intergenic	No
chr1	59397412	59397761	intergenic	No
chr1	59478781	59479783	intergenic	No
chr1	59492910	59493204	intronic	No
chr1	59509463	59509861	intronic	Yes
chr1	59522814	59523373	intronic	No
chr1	59524197	59524919	intronic	No
chr1	59537846	59538914	intronic	Yes
chr1	59608042	59608436	intronic	No
chr1	59608691	59609217	intronic	No
chr1	59616700	59617089	intronic	No
chr1	59629378	59629829	intronic	No
chr1	59737937	59738685	intergenic	No
chr1	59755894	59756699	intergenic	Yes
chr1	59758155	59758704	intergenic	Yes
chr1	59761297	59761720	intergenic	Yes
chr1	59820924	59821407	intronic	No
chr1	59884085	59884414	intronic	No
chr1	59910682	59911103	intronic	No
chr1	59986360	59987234	intronic	No
chr1	60008796	60009391	intronic	No
chr1	60015433	60016219	intronic	No
chr1	60036076	60036615	intronic	No
chr1	60062070	60062568	intronic	No
chr1	60072128	60072520	intronic	No
chr1	60086998	60087297	intronic	No
chr1	60099447	60099874	intronic	No
chr1	60139920	60140644	intronic	No
chr1	60142048	60142303	intronic	No
chr1	60144483	60144925	intronic	No
chr1	60147773	60148678	intronic	No
chr1	60156960	60157372	intronic	No
chr1	60171507	60171900	intronic	No
chr1	60172800	60173225	intronic	No
chr1	60174894	60175074	intronic	No
chr1	60196496	60197200	intronic	No
chr1	60203637	60204970	intronic	No
chr1	60208954	60209832	intronic	No
chr1	60216250	60216677	intronic	No
chr1	60433581	60433940	intergenic	No
chr1	60598554	60599251	intronic	No
chr1	61039325	61039784	intronic	Yes
chr1	61333556	61333797	intronic	No
chr1	61368915	61370481	intronic	No
chr1	61385582	61385825	intronic	No
chr1	61415072	61415524	intronic	Yes
chr1	61477774	61479647	intronic	No
chr1	61508486	61509761	intronic	No
chr1	61516253	61517018	intronic	Yes
chr1	61522476	61523195	intronic	No
chr1	61543445	61543970	intronic	Yes
chr1	61549012	61549640	exonic	No
chr1	61648974	61650915	intronic	Yes
chr1	61662601	61662930	intronic	No
chr1	61706932	61708232	intronic	No
chr1	61767912	61768475	intronic	No
chr1	61782121	61782610	intronic	No
chr1	61783876	61784809	intronic	No
chr1	61917962	61919740	intronic	Yes
chr1	62057025	62057769	intergenic	Yes
chr1	62071316	62072700	intergenic	No
chr1	62119656	62120285	intergenic	Yes
chr1	62208815	62209373	intronic	Yes
chr1	62307240	62308259	intronic	No
chr1	62416716	62417238	intronic	Yes
chr1	62698430	62698758	intergenic	Yes
chr1	62751605	62752108	intronic	No
chr1	62773248	62773553	intronic	No
chr1	62822035	62822584	intergenic	No
chr1	62928006	62928608	intronic	No
chr1	63785078	63786548	intergenic	No
chr1	64127288	64129513	intergenic	No
chr1	64197232	64197790	intergenic	Yes
chr1	64416652	64417474	intronic	No
chr1	64496075	64496500	intronic	No
chr1	64505140	64505655	intronic	No
chr1	64531026	64532043	intronic	No
chr1	64558543	64559199	intronic	No
chr1	65292575	65293109	intronic	Yes
chr1	65307822	65308263	intronic	Yes
chr1	65363727	65364581	intronic	No
chr1	65381406	65381959	intronic	No
chr1	65383025	65383609	intronic	No
chr1	65387086	65388702	intronic	No
chr1	65388991	65389486	intronic	No
chr1	65398904	65399491	intronic	No
chr1	65421731	65422312	intronic	No
chr1	65509833	65510601	intergenic	Yes
chr1	65527577	65527856	intergenic	No
chr1	65533219	65535594	exonic	Yes
chr1	65548711	65549334	intergenic	No
chr1	65549722	65550255	intergenic	No
chr1	65558428	65558742	intergenic	No
chr1	65639598	65639864	intronic	No
chr1	65701605	65701954	intergenic	No
chr1	65731337	65732385	intronic	No
chr1	65758496	65759244	intronic	No
chr1	65774788	65776091	exonic	No
chr1	65887947	65888831	intronic	Yes
chr1	65891750	65892129	intronic	Yes
chr1	65924548	65925030	intronic	No
chr1	65945611	65947262	intronic	No
chr1	65992684	65994035	intronic	Yes
chr1	66231301	66231810	intergenic	No
chr1	66277512	66278225	intronic	No
chr1	66444810	66445253	intronic	No
chr1	66472253	66472674	intronic	No
chr1	66520776	66521172	intronic	No
chr1	66594444	66594759	intronic	No
chr1	66602347	66603452	intronic	No
chr1	66619113	66620502	intronic	No
chr1	66703637	66704185	intronic	No
chr1	66708979	66709877	intronic	No
chr1	66711921	66712880	intronic	No
chr1	66714428	66714786	intronic	No
chr1	66716152	66716649	intronic	No
chr1	66717238	66717678	intronic	No
chr1	66724158	66724399	intronic	No
chr1	66724458	66724790	intronic	No
chr1	66727862	66728279	intronic	No
chr1	66736198	66736539	intronic	No
chr1	66740731	66741065	intronic	No
chr1	66741071	66741793	intronic	No
chr1	66747976	66748531	intronic	No
chr1	66748992	66749754	intronic	No
chr1	66750478	66750832	intronic	No
chr1	66756496	66757442	intronic	No
chr1	66760457	66761013	intronic	No
chr1	66770630	66771283	intronic	No
chr1	66778961	66779513	intronic	No
chr1	66782459	66783190	intronic	No
chr1	66793328	66793668	intronic	No
chr1	66800052	66800555	intronic	No
chr1	66814347	66815424	intronic	No
chr1	66815675	66816360	intronic	No
chr1	66817062	66818086	intronic	No
chr1	66818637	66820736	exonic	Yes
chr1	66822317	66824040	intronic	Yes
chr1	66849337	66849801	intergenic	No
chr1	66850077	66850481	intergenic	No
chr1	66859229	66859974	intergenic	No
chr1	66861853	66862547	intergenic	No
chr1	66862873	66863248	intergenic	No
chr1	66863760	66863973	intergenic	No
chr1	66866948	66867352	intergenic	No
chr1	66867803	66868746	intergenic	No
chr1	66878196	66878820	intergenic	No
chr1	66881027	66881511	intergenic	No
chr1	66881535	66881888	intergenic	No
chr1	66904607	66905513	intergenic	Yes
chr1	66910933	66912657	intergenic	No
chr1	66926392	66926849	intergenic	No
chr1	66930498	66930869	intergenic	No
chr1	66954855	66955240	intergenic	No
chr1	66959447	66960786	intergenic	No
chr1	67029166	67029511	intronic	No
chr1	67029854	67030399	intronic	No
chr1	67198197	67198836	intronic	No
chr1	67223784	67224351	intronic	No
chr1	67460593	67461008	intergenic	Yes
chr1	67660008	67660611	intronic	No
chr1	67692314	67692744	intronic	No
chr1	67801919	67802154	intronic	No
chr1	67847651	67848402	intronic	No
chr1	67867689	67868154	intergenic	No
chr1	67883059	67883342	intronic	Yes
chr1	67944536	67945767	intergenic	No
chr1	68000149	68000826	intergenic	No
chr1	68027347	68027982	intergenic	Yes
chr1	68029741	68030384	intergenic	No
chr1	68036169	68036548	intergenic	No
chr1	68041357	68041965	intergenic	No
chr1	68083866	68085277	intergenic	No
chr1	68100848	68101334	intergenic	No
chr1	68118480	68118876	intergenic	Yes
chr1	68166081	68166879	intergenic	No
chr1	68189208	68189766	intronic	No
chr1	68215256	68216296	intronic	Yes
chr1	68257226	68258403	intronic	No
chr1	68316303	68316632	intronic	No
chr1	68321128	68321990	intronic	No
chr1	68345685	68346667	intronic	No
chr1	68354361	68354908	intronic	No
chr1	68364000	68364438	intronic	No
chr1	68638849	68640886	intronic	No
chr1	68646948	68647231	intronic	No
chr1	68663418	68663978	intronic	No
chr1	68844043	68844352	intergenic	No
chr1	68849988	68850556	intergenic	No
chr1	68857851	68858533	intergenic	No
chr1	68961161	68961605	intronic	No
chr1	69441290	69441598	intergenic	No
chr1	69785879	69786933	intergenic	No
chr1	70017138	70017728	intergenic	No
chr1	70032719	70036651	exonic	Yes
chr1	70418049	70418852	intronic	No
chr1	70506968	70508611	intronic	No
chr1	70691921	70692304	intronic	Yes
chr1	70877816	70878043	intronic	No
chr1	71399907	71400234	intronic	No
chr1	71413605	71414644	intronic	No
chr1	71479747	71480316	intronic	No
chr1	72696049	72697015	intronic	No
chr1	72749220	72750005	intergenic	Yes
chr1	72750293	72751068	intergenic	No
chr1	73033126	73033582	intergenic	No
chr1	74970317	74971322	intronic	No
chr1	75094879	75095383	intronic	No
chr1	75102878	75103366	intronic	No
chr1	75540371	75541214	intergenic	No
chr1	75589172	75592061	exonic	No
chr1	76079497	76083110	intergenic	Yes
chr1	76231398	76232007	intronic	No
chr1	76249887	76250933	intronic	No
chr1	76436336	76436782	intergenic	No
chr1	76541574	76541922	intronic	No
chr1	76595431	76595874	intronic	Yes
chr1	76644886	76645540	intronic	No
chr1	76751259	76751951	intronic	No
chr1	77013474	77014152	intronic	No
chr1	77230794	77231145	intronic	No
chr1	77384804	77385511	intronic	No
chr1	77399214	77399567	intronic	No
chr1	77403205	77403685	intronic	No
chr1	77403830	77404567	intronic	No
chr1	77547345	77547970	intergenic	Yes
chr1	77840704	77842553	intronic	No
chr1	77872304	77872776	intronic	No
chr1	77879256	77879668	intronic	No
chr1	77896414	77898140	intronic	No
chr1	77976754	77977899	intronic	No
chr1	77979465	77981606	intronic	No
chr1	78002422	78002932	intronic	No
chr1	78011622	78012030	intronic	No
chr1	78019264	78019660	intronic	No
chr1	78021710	78022056	intronic	No
chr1	78132849	78133400	intronic	No
chr1	78214331	78214766	intronic	No
chr1	78298542	78299056	intronic	No
chr1	78348123	78348460	intronic	Yes
chr1	78404062	78405304	intronic	Yes
chr1	78423003	78423521	intronic	Yes
chr1	78441093	78441408	intronic	No
chr1	78469009	78469405	intronic	No
chr1	78557346	78558156	intronic	Yes
chr1	78561310	78561637	intronic	No
chr1	78567210	78567595	intronic	No
chr1	78703686	78704108	intronic	Yes
chr1	78907497	78908155	intronic	No
chr1	78957138	78957905	intronic	Yes
chr1	79154343	79154820	intergenic	No
chr1	79299152	79299559	intergenic	No
chr1	79505928	79507041	intergenic	No
chr1	79518482	79519008	intergenic	No
chr1	79934946	79935211	intergenic	No
chr1	79950232	79950866	intergenic	No
chr1	80186272	80186742	intergenic	No
chr1	81392291	81392571	intergenic	No
chr1	81607750	81608699	intergenic	No
chr1	81692088	81692515	intergenic	No
chr1	81773491	81774312	intronic	No
chr1	81927696	81927980	intronic	No
chr1	82026393	82026804	intronic	No
chr1	82146044	82146340	intronic	No
chr1	82168617	82169366	intronic	No
chr1	82172344	82173273	intronic	No
chr1	82265539	82269857	exonic	Yes
chr1	82796843	82797194	intergenic	No
chr1	82798183	82798441	intergenic	No
chr1	83530340	83530549	intronic	No
chr1	84083440	84084870	intronic	No
chr1	84105575	84105937	intronic	No
chr1	84284633	84284973	intronic	No
chr1	84467075	84467652	intergenic	No
chr1	84719509	84720028	intergenic	No
chr1	84744556	84745030	intergenic	No
chr1	84847802	84848491	intronic	No
chr1	84871724	84872952	intronic	No
chr1	84890939	84891644	intergenic	No
chr1	84970111	84970886	intronic	Yes
chr1	84970924	84971209	intronic	Yes
chr1	85005441	85006100	intronic	Yes
chr1	85007332	85007691	intronic	No
chr1	85034304	85034545	intronic	Yes
chr1	85038632	85039113	intronic	No
chr1	85046349	85046820	intergenic	Yes
chr1	85048924	85049295	intergenic	Yes
chr1	85224694	85225834	intergenic	No
chr1	85241214	85241535	intergenic	No
chr1	85248091	85248992	intergenic	No
chr1	85312810	85314050	intronic	No
chr1	85319976	85320505	intronic	No
chr1	85328383	85328878	intronic	No
chr1	85348742	85349658	intronic	No
chr1	85354370	85354841	intronic	No
chr1	85411395	85412069	intronic	No
chr1	85456840	85457694	intronic	No
chr1	85665514	85668067	exonic	Yes
chr1	85695192	85695924	intergenic	No
chr1	85710468	85710811	intergenic	Yes
chr1	85744518	85744974	intronic	No
chr1	85763367	85764320	intronic	No
chr1	85769495	85769904	intronic	No
chr1	85779451	85780132	intronic	No
chr1	85794651	85795104	intronic	No
chr1	85795855	85796329	intronic	No
chr1	85796595	85797055	intronic	No
chr1	85808991	85810430	intronic	Yes
chr1	85826697	85827249	intronic	No
chr1	85836666	85837017	intronic	No
chr1	85949917	85950755	intronic	Yes
chr1	85967856	85968244	intronic	No
chr1	85991282	85991651	intronic	No
chr1	85991877	85992294	intronic	No
chr1	85992776	85993379	intronic	Yes
chr1	86000871	86001188	intronic	No
chr1	86010067	86011014	intronic	No
chr1	86016388	86017308	intronic	No
chr1	86035473	86036171	intronic	No
chr1	86049658	86050527	intergenic	Yes
chr1	86070985	86071978	intergenic	No
chr1	86072650	86073485	intergenic	No
chr1	86077040	86077482	intergenic	No
chr1	86077512	86077992	intergenic	No
chr1	86078453	86078865	intergenic	No
chr1	86263836	86264866	intronic	No
chr1	86399431	86402085	intronic	No
chr1	86527181	86527791	intronic	No
chr1	86603088	86603651	intronic	No
chr1	86804981	86805546	intergenic	No
chr1	86926451	86927139	intergenic	No
chr1	86937008	86937324	intronic	No
chr1	86968373	86969487	intergenic	Yes
chr1	87082011	87082951	intronic	No
chr1	87169260	87172090	exonic	Yes
chr1	87239068	87239878	intergenic	No
chr1	87239930	87240751	intergenic	No
chr1	87241026	87241528	intergenic	No
chr1	87253936	87254914	intergenic	No
chr1	87258391	87259188	intergenic	No
chr1	87306558	87307261	intergenic	No
chr1	87311678	87312458	intergenic	No
chr1	87359395	87359902	intronic	No
chr1	87617475	87618150	intronic	No
chr1	87635806	87636334	intergenic	No
chr1	87668479	87669362	intergenic	No
chr1	87689732	87690396	intergenic	No
chr1	87691562	87692436	intergenic	No
chr1	87744539	87745638	intergenic	No
chr1	87799376	87801865	intronic	Yes
chr1	87868315	87868600	intergenic	No
chr1	87914848	87915860	intergenic	No
chr1	88060365	88061250	intergenic	No
chr1	88081241	88081967	intergenic	No
chr1	88150389	88151220	intergenic	No
chr1	88292171	88293037	intergenic	Yes
chr1	88441784	88442396	intergenic	No
chr1	88655115	88655742	intergenic	No
chr1	88693795	88694209	intergenic	No
chr1	88749731	88750260	intergenic	No
chr1	89036578	89037885	intronic	No
chr1	89112806	89113399	intronic	No
chr1	89148986	89149516	intronic	Yes
chr1	89166960	89167667	intronic	No
chr1	89339311	89340535	intronic	Yes
chr1	89358080	89358573	intergenic	No
chr1	89459732	89460058	intergenic	No
chr1	89534473	89534930	intergenic	No
chr1	89535497	89536370	intergenic	No
chr1	89594354	89595276	intronic	No
chr1	89595596	89595921	intronic	No
chr1	89739985	89740856	intergenic	Yes
chr1	89743422	89743804	intergenic	No
chr1	89744630	89745230	intergenic	No
chr1	89752304	89753307	intergenic	No
chr1	89775538	89775953	intergenic	No
chr1	89776158	89776703	intergenic	No
chr1	89777249	89777883	intergenic	No
chr1	89778216	89778699	intergenic	No
chr1	89817217	89818124	intergenic	No
chr1	89819920	89820313	intergenic	No
chr1	89910434	89910914	intergenic	No
chr1	89916541	89917023	intergenic	No
chr1	90022156	90023008	intronic	No
chr1	90031731	90033991	exonic	Yes
chr1	90069191	90069676	intronic	No
chr1	90075272	90075685	intronic	No
chr1	90077145	90077657	intronic	No
chr1	90100291	90100536	intronic	No
chr1	90100897	90102366	intronic	No
chr1	90135621	90136132	intronic	No
chr1	90137680	90138118	intronic	No
chr1	90167209	90167918	intronic	No
chr1	90184822	90186100	exonic	Yes
chr1	90186933	90187305	intronic	No
chr1	90189325	90189949	intronic	No
chr1	90190139	90190925	intronic	No
chr1	90204456	90205277	intronic	Yes
chr1	90221250	90221452	intronic	No
chr1	90222947	90223676	intronic	No
chr1	90226036	90226519	intronic	Yes
chr1	90226947	90227244	intronic	No
chr1	90273850	90274555	intronic	No
chr1	90308170	90310280	exonic	Yes
chr1	90321126	90321778	intronic	No
chr1	90371976	90372729	intronic	No
chr1	90373842	90375071	intronic	No
chr1	90376293	90376814	intronic	No
chr1	90592233	90592757	intergenic	No
chr1	90774561	90775313	intergenic	No
chr1	91183313	91183877	intergenic	No
chr1	91184796	91185363	intergenic	No
chr1	91190452	91191762	intergenic	No
chr1	91472225	91473013	intronic	Yes
chr1	91865716	91866308	intronic	No
chr1	92013932	92015240	intergenic	No
chr1	92021503	92022104	intergenic	No
chr1	92037619	92037937	intergenic	No
chr1	92048098	92048524	intergenic	No
chr1	92048818	92049227	intergenic	No
chr1	92076959	92077999	intergenic	No
chr1	92086791	92087301	intergenic	No
chr1	92116253	92116988	intergenic	No
chr1	92196214	92196766	intronic	No
chr1	92198046	92198917	intronic	No
chr1	92201690	92202076	intronic	No
chr1	92202547	92203033	intronic	No
chr1	92206407	92207330	intronic	No
chr1	92216580	92217300	intronic	No
chr1	92242645	92243565	intronic	No
chr1	92255921	92256250	intronic	No
chr1	92268587	92268984	intronic	No
chr1	92269262	92270861	intronic	No
chr1	92295673	92296164	intronic	No
chr1	92495495	92497728	exonic	Yes
chr1	92549265	92549903	intronic	No
chr1	92781196	92782080	intronic	No
chr1	92907038	92908018	intergenic	No
chr1	92947510	92948359	intronic	Yes
chr1	92981246	92981898	intronic	Yes
chr1	93002191	93002988	intronic	No
chr1	93003449	93004728	intronic	No
chr1	93170646	93171465	intronic	No
chr1	93270181	93270642	intergenic	No
chr1	93324209	93325344	intronic	No
chr1	93386384	93387530	intronic	No
chr1	93408556	93409549	intronic	No
chr1	93414605	93414811	intronic	No
chr1	93427805	93428425	intergenic	Yes
chr1	93442958	93443687	intergenic	No
chr1	93694062	93694515	intronic	No
chr1	93806545	93807078	intronic	Yes
chr1	93812903	93813478	intronic	No
chr1	93912439	93915404	exonic	Yes
chr1	94038386	94038921	intronic	Yes
chr1	94084197	94084549	intronic	No
chr1	94088968	94089862	intronic	No
chr1	94093325	94093818	intronic	No
chr1	94125648	94126246	intronic	No
chr1	94127411	94128455	intronic	No
chr1	94133272	94134283	intronic	No
chr1	94145044	94146926	exonic	Yes
chr1	94157891	94158522	intronic	No
chr1	94158527	94159338	intronic	Yes
chr1	94160997	94161471	intronic	No
chr1	94167136	94167637	intronic	No
chr1	94168035	94168402	intronic	No
chr1	94169244	94170158	intronic	No
chr1	94187525	94190023	intronic	Yes
chr1	94201254	94201712	intronic	No
chr1	94203556	94204401	intronic	No
chr1	94204421	94204928	intronic	No
chr1	94205592	94207047	intronic	No
chr1	94216472	94216957	intronic	Yes
chr1	94223596	94224429	intronic	No
chr1	94224482	94224929	intronic	No
chr1	94228958	94229268	intronic	No
chr1	94233500	94235250	intronic	No
chr1	94244939	94245854	intronic	Yes
chr1	94309478	94310299	intronic	Yes
chr1	94371265	94371766	intronic	No
chr1	94428894	94429630	intergenic	No
chr1	94480494	94481075	intronic	No
chr1	94527027	94528141	exonic	No
chr1	94532689	94535859	intronic	Yes
chr1	94557704	94558256	intronic	No
chr1	94559659	94561341	intronic	No
chr1	94581085	94582078	intronic	No
chr1	94583528	94584269	intronic	No
chr1	94621568	94622255	intronic	No
chr1	94626280	94626849	intronic	No
chr1	94684497	94685063	intronic	No
chr1	94701655	94702133	intronic	No
chr1	94712020	94712964	intronic	No
chr1	94744041	94744521	intergenic	No
chr1	94767992	94769627	intergenic	No
chr1	94784711	94785825	intronic	No
chr1	94787153	94787784	intronic	No
chr1	94788223	94788850	intronic	No
chr1	94792720	94793310	intergenic	No
chr1	94795535	94795987	intergenic	Yes
chr1	94891748	94892070	intronic	No
chr1	94991460	94992413	intergenic	No
chr1	94995622	94996957	exonic	Yes
chr1	95003688	95004160	intronic	Yes
chr1	95007967	95008302	intergenic	Yes
chr1	95008533	95008912	intergenic	Yes
chr1	95009808	95010158	intergenic	Yes
chr1	95060137	95060405	intergenic	No
chr1	95063234	95063691	intergenic	No
chr1	95079977	95080328	intergenic	No
chr1	95080503	95081082	intergenic	No
chr1	95106941	95108380	intronic	Yes
chr1	95113696	95114630	intronic	No
chr1	95155269	95156327	intronic	No
chr1	95173851	95174304	intronic	No
chr1	95179231	95179724	intronic	No
chr1	95185923	95186417	intronic	No
chr1	95186806	95187228	intronic	Yes
chr1	95189486	95189858	intronic	No
chr1	95191169	95191532	intronic	No
chr1	95193254	95193931	intronic	Yes
chr1	95221164	95221874	intronic	No
chr1	95248957	95249654	intronic	No
chr1	95255784	95256223	intronic	No
chr1	95258008	95259296	intronic	No
chr1	95260996	95261505	intronic	No
chr1	95263661	95264466	intronic	No
chr1	95264796	95265258	intronic	No
chr1	95267449	95267817	intronic	No
chr1	95325480	95326175	intronic	Yes
chr1	95331847	95332527	intronic	Yes
chr1	95388205	95388941	intronic	Yes
chr1	95451167	95451974	intronic	Yes
chr1	95484073	95484604	intronic	No
chr1	95507822	95508435	intronic	Yes
chr1	95550800	95551483	intergenic	No
chr1	95644814	95645601	intronic	No
chr1	95903042	95903746	intergenic	No
chr1	96208020	96208832	exonic	No
chr1	96502282	96502896	intergenic	No
chr1	96524699	96526996	intergenic	No
chr1	96541224	96541948	intergenic	No
chr1	96699731	96700313	intergenic	No
chr1	96822792	96823286	intronic	No
chr1	96826954	96827412	intronic	No
chr1	96828112	96828602	intronic	No
chr1	96831162	96832945	intronic	No
chr1	96937974	96938523	intergenic	No
chr1	96939316	96939918	intergenic	No
chr1	96984304	96984630	intergenic	No
chr1	97025494	97026275	intergenic	No
chr1	97308742	97309133	intergenic	No
chr1	97331195	97332003	intergenic	No
chr1	97433840	97434454	intergenic	No
chr1	97535901	97536337	intergenic	No
chr1	97667961	97668954	intronic	No
chr1	98011510	98012364	intronic	Yes
chr1	98070725	98071117	intronic	No
chr1	98111566	98111938	intronic	Yes
chr1	98315519	98315864	intronic	Yes
chr1	98366551	98366944	intronic	No
chr1	98373421	98373836	intronic	No
chr1	98403161	98403944	intronic	No
chr1	98408775	98409493	intergenic	No
chr1	98494244	98494772	intronic	No
chr1	98499760	98500490	intronic	No
chr1	98512695	98513144	intronic	No
chr1	98518440	98520226	intergenic	Yes
chr1	98642537	98642844	intergenic	No
chr1	98676927	98677409	intronic	No
chr1	98781814	98782808	intergenic	No
chr1	98788631	98789986	intergenic	No
chr1	98868443	98868888	intergenic	No
chr1	99102527	99103349	intergenic	No
chr1	99839452	99840323	intergenic	No
chr1	99907234	99907872	intergenic	No
chr1	99934863	99935651	intergenic	Yes
chr1	100000043	100000474	intergenic	No
chr1	100104335	100104786	intergenic	No
chr1	100112940	100114046	intronic	No
chr1	100138081	100138773	intronic	Yes
chr1	100138889	100139356	intronic	Yes
chr1	100139949	100141229	intronic	Yes
chr1	100169822	100170448	intergenic	Yes
chr1	100422311	100422744	intergenic	No
chr1	100494277	100494735	intergenic	Yes
chr1	100502267	100503039	intergenic	Yes
chr1	100505302	100505632	intronic	No
chr1	100512155	100512842	intronic	No
chr1	100820413	100820914	intronic	No
chr1	100827247	100827774	intronic	No
chr1	100828340	100828922	intronic	No
chr1	100858849	100859486	intronic	Yes
chr1	100859593	100860265	intronic	No
chr1	100878516	100878993	intronic	No
chr1	100905721	100906168	intronic	No
chr1	100911126	100911579	intronic	No
chr1	100915089	100915584	intronic	No
chr1	100918230	100918725	intronic	No
chr1	100996127	100996900	intergenic	No
chr1	101000834	101001166	intergenic	No
chr1	101202267	101202757	intronic	Yes
chr1	101212913	101214426	intergenic	No
chr1	101312891	101313609	intergenic	No
chr1	101392819	101393369	intronic	No
chr1	101469585	101470040	intronic	Yes
chr1	101554105	101554404	intergenic	No
chr1	101577467	101578108	intergenic	No
chr1	101578123	101578473	intergenic	No
chr1	101664733	101665283	intergenic	No
chr1	101685523	101686410	intergenic	Yes
chr1	101707837	101708321	intergenic	Yes
chr1	101725236	101725726	intergenic	No
chr1	101749741	101750161	intergenic	No
chr1	101757010	101757644	intergenic	No
chr1	101758840	101759586	intergenic	No
chr1	101764208	101764651	intergenic	No
chr1	101773561	101774269	intergenic	No
chr1	101774399	101778152	intergenic	No
chr1	101853882	101855257	exonic	No
[truncated: 46,456 more rows]

## Sheet: Table S6
Table S6. Expression correlations between 3297 transcribed eRNAs and two transcrptional factors (EP300 and POLR2A).
eRNA_ID	TF_Name	cor	P
chr17:48228166-48229881	EP300	0.619178	9.22519e-10
chr1:26201408-26202862	EP300	0.616471	1.14396e-09
chr19:47362970-47364689	EP300	0.606508	2.4814e-09
chr14:50090650-50091349	POLR2A	-0.596186	5.38386e-09
chr1:113932415-113933249	EP300	0.588564	9.37482e-09
chr2:232468888-232470128	POLR2A	0.56978	3.46556e-08
chr14:99439262-99439638	POLR2A	-0.569557	3.51824e-08
chr7:6677160-6677690	POLR2A	0.565056	4.75417e-08
chr21:45574512-45576189	EP300	0.55911	7.0282e-08
chr1:26201408-26202862	POLR2A	0.555879	8.66431e-08
chr18:46477697-46479772	EP300	0.55291	1.04805e-07
chr5:150873257-150873758	EP300	0.550379	1.23084e-07
chr1:1098630-1099068	POLR2A	0.547313	1.49295e-07
chr19:867005-867747	POLR2A	0.546877	1.53423e-07
chr8:144107425-144108153	POLR2A	0.542882	1.96655e-07
chr4:146101401-146102458	EP300	0.541717	2.11303e-07
chr1:855611-856296	POLR2A	0.53917	2.4698e-07
chr9:139511863-139513533	POLR2A	0.537955	2.65939e-07
chr1:856442-856765	POLR2A	0.535491	3.08723e-07
chr9:123640396-123640930	POLR2A	0.53242	3.71168e-07
chr17:48228166-48229881	POLR2A	0.530456	4.17166e-07
chr12:6717141-6717911	POLR2A	0.527429	4.988e-07
chr19:867005-867747	EP300	0.525038	5.73685e-07
chr7:6677160-6677690	EP300	0.519389	7.95079e-07
chr14:99439262-99439638	EP300	-0.518955	8.15051e-07
chr6:3987035-3987788	POLR2A	0.516148	9.56276e-07
chr14:105949730-105949999	POLR2A	0.514464	1.05169e-06
chr14:105950240-105950671	POLR2A	0.513035	1.13972e-06
chr3:146224354-146224928	EP300	-0.512274	1.18934e-06
chr5:6712827-6714390	EP300	0.512088	1.20179e-06
chr1:1143402-1144865	POLR2A	0.505343	1.7456e-06
chr1:16552665-16553895	POLR2A	0.504423	1.83563e-06
chr20:3691989-3692571	POLR2A	0.503655	1.91405e-06
chr17:4934720-4935365	POLR2A	0.500535	2.26665e-06
chr1:11122928-11123417	POLR2A	0.499193	2.43635e-06
chr14:50090650-50091349	EP300	-0.495643	2.94488e-06
chr1:10269784-10270795	EP300	0.491615	3.64209e-06
chr21:45577144-45578223	EP300	0.491532	3.65805e-06
chr9:134421270-134422485	POLR2A	0.486806	4.6774e-06
chr1:857998-858856	POLR2A	0.484112	5.37233e-06
chr1:1098630-1099068	EP300	0.479667	6.73468e-06
chr1:211551339-211551781	POLR2A	0.477028	7.69038e-06
chr19:39894040-39894978	POLR2A	0.477018	7.69423e-06
chr1:201507880-201509904	EP300	0.475882	8.14387e-06
chrX:102790993-102791558	POLR2A	0.473979	8.95213e-06
chr6:29520367-29520749	EP300	-0.473292	9.26249e-06
chr6:36318327-36319401	POLR2A	-0.471935	9.90439e-06
chr3:50301870-50302599	POLR2A	0.471443	1.01471e-05
chr1:193226338-193227132	EP300	0.470927	1.0408e-05
chr7:149471339-149471778	POLR2A	0.468278	1.18476e-05
chr9:139737625-139738177	EP300	0.468145	1.1925e-05
chr20:23031353-23032100	EP300	0.467072	1.25637e-05
chr19:40823184-40823547	EP300	0.465956	1.32614e-05
chr1:175891327-175892100	POLR2A	-0.464278	1.43793e-05
chr19:51626666-51627501	EP300	0.463799	1.47147e-05
chr14:77495558-77495873	POLR2A	0.462719	1.54964e-05
chr19:10215832-10216068	POLR2A	0.461431	1.648e-05
chr21:45573018-45574387	EP300	0.459156	1.83621e-05
chr22:30674988-30675912	POLR2A	0.455054	2.22695e-05
chrX:3732787-3733263	EP300	0.454886	2.24458e-05
chr11:85555388-85556520	EP300	0.454699	2.26425e-05
chr1:244212076-244213577	EP300	0.453765	2.36502e-05
chr20:3691491-3691921	POLR2A	0.453682	2.37412e-05
chr19:10215832-10216068	EP300	0.453021	2.44832e-05
chr12:6717141-6717911	EP300	0.451964	2.5713e-05
chr20:3690471-3690961	POLR2A	0.451958	2.57195e-05
chr7:102452046-102452701	EP300	-0.451944	2.57361e-05
chr19:49315379-49316239	POLR2A	0.451298	2.65169e-05
chr13:80915925-80916437	POLR2A	-0.449912	2.82669e-05
chr17:80341269-80342740	POLR2A	0.449726	2.85092e-05
chr17:7738739-7740614	POLR2A	0.449083	2.93635e-05
chr7:134861813-134862518	EP300	0.447668	3.13285e-05
chr7:142245158-142246560	EP300	0.443338	3.81293e-05
chr1:856442-856765	EP300	0.443057	3.86139e-05
chr4:146101401-146102458	POLR2A	0.442469	3.96496e-05
chr5:1118216-1119455	EP300	0.442185	4.01588e-05
chr12:106535225-106535586	POLR2A	0.441894	4.0686e-05
chr19:48896382-48897264	POLR2A	0.441379	4.16369e-05
chr19:47362970-47364689	POLR2A	0.441191	4.19878e-05
chr1:85048924-85049295	POLR2A	-0.441156	4.2054e-05
chr19:53727124-53727861	POLR2A	-0.440324	4.36476e-05
chr21:44072400-44073713	POLR2A	0.4398	4.46798e-05
chr19:51626666-51627501	POLR2A	0.438072	4.82466e-05
chr7:142245158-142246560	POLR2A	0.436745	5.11636e-05
chr9:134421270-134422485	EP300	0.436578	5.15415e-05
chr9:96335091-96335714	POLR2A	0.43638	5.19929e-05
chr20:57738628-57739120	POLR2A	0.434512	5.64438e-05
chr22:50344754-50345403	POLR2A	0.434458	5.65778e-05
chr4:38161944-38163004	EP300	-0.432451	6.17626e-05
chr8:37757772-37758317	EP300	0.431997	6.29943e-05
chr4:329203-330481	EP300	0.43186	6.33705e-05
chr9:133239884-133240790	EP300	0.431422	6.45886e-05
chr1:175891327-175892100	EP300	-0.431241	6.50996e-05
chr1:113932415-113933249	POLR2A	0.430525	6.71492e-05
chr1:234745824-234747674	EP300	0.430441	6.73954e-05
chr4:89377064-89377632	POLR2A	0.430256	6.79368e-05
chr4:86927841-86928581	EP300	0.429735	6.94841e-05
chrX:14261965-14262757	POLR2A	-0.429179	7.11701e-05
chr11:122939972-122941593	EP300	-0.427687	7.58893e-05
chr3:58456463-58457544	POLR2A	-0.426502	7.98396e-05
chr9:35603892-35604895	POLR2A	0.426411	8.01483e-05
chr3:50629910-50630276	POLR2A	0.425017	8.50606e-05
chr16:85202361-85203644	EP300	0.423768	8.96921e-05
chr19:45248466-45249602	POLR2A	0.423124	9.21741e-05
chr2:198350765-198351170	EP300	-0.422776	9.35402e-05
chr22:50976592-50977054	POLR2A	-0.422405	9.50138e-05
chr19:40823184-40823547	POLR2A	0.4221	9.62458e-05
chr8:102185716-102186285	EP300	0.421975	9.67536e-05
chr6:89796159-89796948	POLR2A	-0.421836	9.73233e-05
chrX:106918616-106919878	POLR2A	0.418738	0.000110821
chr5:42993796-42995722	POLR2A	0.418439	0.00011221
chr1:185346055-185346823	POLR2A	-0.418297	0.000112879
chr21:45574512-45576189	POLR2A	0.416003	0.000124155
chr14:103673098-103674470	POLR2A	0.41531	0.000127766
chr14:105948139-105949025	POLR2A	0.414733	0.000130841
chr1:150949554-150950148	EP300	0.412612	0.00014275
chr17:62403539-62405803	POLR2A	0.412137	0.000145551
chr1:16552665-16553895	EP300	0.411338	0.000150376
chr14:23367309-23368473	EP300	0.410457	0.000155865
chr19:18414207-18414595	POLR2A	0.410052	0.000158451
chr9:140168983-140169426	POLR2A	0.409316	0.00016325
chr3:45594818-45596167	EP300	-0.409208	0.000163965
chr1:46689171-46689736	EP300	0.408143	0.000171185
chr3:128127597-128129234	EP300	-0.407867	0.0001731
chr20:39620013-39620601	POLR2A	0.407752	0.000173907
chr14:105553626-105555177	POLR2A	0.40753	0.000175465
chr3:169508571-169509298	EP300	0.407485	0.000175785
chr1:25559570-25560114	POLR2A	0.407034	0.000179005
chr3:40334136-40334464	POLR2A	-0.406894	0.000180017
chr8:27138543-27139353	POLR2A	-0.406322	0.000184197
chr3:50627976-50628625	POLR2A	0.405623	0.00018943
chrX:102809354-102810676	POLR2A	0.405546	0.000190017
chr9:35914220-35914824	POLR2A	0.405466	0.000190628
chr20:3691989-3692571	EP300	0.404312	0.000199618
chr11:117841387-117841933	POLR2A	0.402775	0.00021221
chr1:1092773-1094464	POLR2A	0.401183	0.000226009
chr14:77495558-77495873	EP300	0.400669	0.000230637
chr15:55462533-55463211	POLR2A	-0.398954	0.000246728
chr14:21265297-21267041	EP300	0.398169	0.000254431
chr5:112824990-112825482	POLR2A	-0.397632	0.000259826
chr5:150086535-150087312	EP300	0.397365	0.000262548
chr5:172463097-172463556	POLR2A	-0.396324	0.00027341
chr15:37396723-37397365	POLR2A	0.395614	0.000281057
chr13:41751629-41752121	POLR2A	-0.395482	0.000282499
chr9:139737625-139738177	POLR2A	0.394407	0.000294508
chr3:142800594-142802254	POLR2A	0.393171	0.00030889
chr17:43660598-43662291	EP300	0.392191	0.00032075
chr17:75250973-75252031	POLR2A	0.391816	0.000325397
chr1:116370701-116371707	EP300	0.391705	0.00032678
chr8:144112654-144113197	POLR2A	0.391533	0.000328947
chr2:8676607-8677336	POLR2A	0.39153	0.000328977
chr7:134861813-134862518	POLR2A	0.390762	0.000338793
chr17:72977631-72979146	POLR2A	0.390628	0.00034053
chr2:95961724-95962282	POLR2A	0.390192	0.000346242
chr6:119131560-119132050	POLR2A	-0.389619	0.000353887
chr14:105557924-105558393	POLR2A	0.38942	0.000356577
chr22:50746826-50747452	POLR2A	0.38933	0.000357801
chr1:201507880-201509904	POLR2A	0.389003	0.000362279
chr1:232765562-232766757	EP300	0.388526	0.000368893
chr15:55462533-55463211	EP300	-0.388483	0.000369502
chr4:40165955-40166434	POLR2A	0.387317	0.000386179
chr17:75250973-75252031	EP300	0.386663	0.000395836
chr2:120041317-120042043	POLR2A	0.38621	0.000402656
chr9:138287033-138287481	EP300	0.386056	0.000404986
chr21:40395029-40395662	POLR2A	0.385492	0.000413678
chr8:98865970-98866584	POLR2A	-0.385365	0.000415651
chr22:46970924-46971776	EP300	0.385019	0.000421091
chr3:184434334-184435904	POLR2A	0.384494	0.000429455
chr9:5626782-5627843	POLR2A	0.384196	0.000434281
chr20:3169998-3170715	EP300	0.382738	0.000458578
chr6:11392545-11393838	EP300	0.382703	0.000459175
chr1:855611-856296	EP300	0.381433	0.00048137
chr19:47220951-47221237	POLR2A	0.381322	0.000483363
chr12:55807914-55808880	EP300	0.380719	0.00049428
chr2:112811518-112812204	EP300	0.380323	0.000501562
chr17:62403539-62405803	EP300	0.38028	0.000502371
chr9:66455284-66456034	POLR2A	0.380162	0.000504572
chr19:47221527-47221915	POLR2A	0.380044	0.000506776
chr2:43355746-43356018	POLR2A	0.379633	0.000514516
chr10:133775986-133776418	POLR2A	0.37952	0.000516654
chr1:192578169-192578789	EP300	0.379425	0.000518478
chr1:857998-858856	EP300	0.37854	0.00053565
chr3:128127597-128129234	POLR2A	-0.377946	0.00054745
chr5:60600782-60601216	POLR2A	-0.377915	0.00054808
chr2:198350765-198351170	POLR2A	-0.377688	0.000552652
chr1:25942699-25943421	EP300	0.377038	0.000565974
chr3:50627976-50628625	EP300	0.376315	0.00058113
chr2:26522436-26524411	EP300	0.376195	0.000583678
chr3:146224354-146224928	POLR2A	-0.375743	0.000593379
chr19:49832640-49832948	POLR2A	0.375725	0.000593771
chr1:59229881-59230342	POLR2A	0.375385	0.000601167
chr14:104007795-104011542	POLR2A	0.374828	0.00061347
chr21:44764121-44764708	EP300	0.374463	0.000621635
chr22:21979632-21980091	EP300	0.374443	0.0006221
chr1:1343099-1343768	POLR2A	0.373891	0.000634669
chr1:2501745-2502413	POLR2A	0.373412	0.000645761
chr15:57843917-57844330	EP300	0.37337	0.000646741
chrX:102790993-102791558	EP300	0.372968	0.00065622
chr22:46935060-46935496	POLR2A	-0.372918	0.000657394
chr13:44874928-44875995	POLR2A	-0.372847	0.00065908
chr22:20198957-20199266	POLR2A	0.372084	0.000677455
chr1:2476299-2476785	POLR2A	0.37181	0.000684189
chr1:40504860-40505896	EP300	0.371658	0.000687921
chr19:39891673-39893714	POLR2A	0.371044	0.000703274
chr10:135091967-135092894	POLR2A	-0.371043	0.000703307
chr14:91696114-91696445	EP300	0.370149	0.000726208
chr4:329203-330481	POLR2A	0.370009	0.000729856
chr14:105330071-105331368	POLR2A	0.369985	0.000730478
chr21:44856092-44856607	POLR2A	0.369789	0.000735612
chr2:61165124-61165522	EP300	0.369748	0.000736684
chr1:117046276-117046546	POLR2A	0.368675	0.000765453
chr15:57846524-57848052	POLR2A	0.368529	0.000769427
chr12:6721748-6722489	POLR2A	0.368479	0.000770816
chr7:102452046-102452701	POLR2A	-0.36828	0.000776273
chr20:52356563-52357367	POLR2A	-0.368085	0.000781674
chr9:140132465-140132852	POLR2A	0.36792	0.000786296
chr20:34196911-34198164	POLR2A	0.367731	0.000791574
chr17:42101477-42102033	POLR2A	0.366928	0.00081444
chr1:160158105-160158897	POLR2A	0.366911	0.000814944
chr5:6712827-6714390	POLR2A	0.366456	0.00082817
chr17:81058904-81059265	POLR2A	0.365669	0.000851505
chr12:55807914-55808880	POLR2A	0.365427	0.000858805
chr11:117841387-117841933	EP300	0.364619	0.000883614
chr14:38721175-38722021	EP300	-0.3645	0.000887288
chr1:160158105-160158897	EP300	0.364117	0.000899319
chr16:3058043-3058346	EP300	0.363854	0.000907667
chr21:40392546-40393491	POLR2A	0.363847	0.000907873
chr8:101514407-101515240	POLR2A	0.363571	0.000916716
chr10:104401686-104402330	POLR2A	0.363361	0.000923476
chr14:105949730-105949999	EP300	0.362469	0.000952745
chr21:33042404-33042842	EP300	0.36241	0.000954711
chr10:6389386-6390926	EP300	0.362284	0.000958918
chr12:106535225-106535586	EP300	0.361894	0.000972054
chr6:1311552-1311897	POLR2A	0.36173	0.000977608
chr10:74091604-74092150	POLR2A	0.361508	0.000985221
chr20:39620013-39620601	EP300	0.361367	0.000990045
chr22:46934707-46935029	POLR2A	-0.361174	0.000996722
chr5:175118089-175118371	EP300	0.361095	0.000999466
chr2:216218996-216224752	EP300	-0.36109	0.000999644
chr2:119932028-119932435	POLR2A	0.360825	0.00100888
chr1:85048924-85049295	EP300	-0.360574	0.00101771
chr20:57739159-57739576	POLR2A	0.360317	0.00102684
chr14:105330071-105331368	EP300	0.359492	0.00105658
chr2:96782066-96783255	POLR2A	0.359303	0.00106353
chr12:69724807-69726000	POLR2A	0.358733	0.00108465
chr1:211551339-211551781	EP300	0.35816	0.00110631
chr10:92921906-92924265	EP300	0.357758	0.00112173
chrX:18904293-18905239	POLR2A	0.35759	0.0011282
chr22:30674988-30675912	EP300	0.357513	0.00113122
chr5:1118216-1119455	POLR2A	0.357249	0.00114151
chr4:40165955-40166434	EP300	0.356895	0.00115546
chr1:108673394-108673900	EP300	0.356894	0.00115549
chr17:81057263-81058146	EP300	0.3558	0.00119959
chr17:81011994-81012312	POLR2A	0.355574	0.0012089
chr5:150873257-150873758	POLR2A	0.355474	0.00121303
chr11:124587333-124587756	EP300	0.354978	0.00123373
chr2:95961724-95962282	EP300	0.35494	0.00123534
chr8:101514407-101515240	EP300	0.354845	0.00123934
chr14:91694399-91695513	POLR2A	0.354787	0.00124182
chr10:133775986-133776418	EP300	0.354438	0.00125666
chr6:26006260-26007208	EP300	0.354327	0.00126138
chr3:145894830-145895465	POLR2A	0.35409	0.00127162
chr22:42315191-42317213	POLR2A	0.354087	0.00127172
chr9:139513814-139516057	POLR2A	0.353748	0.00128647
chr1:205512301-205513660	POLR2A	0.353409	0.00130134
chr9:133239884-133240790	POLR2A	0.353229	0.0013093
chr9:139446567-139447256	POLR2A	0.353037	0.00131788
chr19:18402386-18403877	POLR2A	0.35285	0.00132625
chr4:77867882-77868891	EP300	0.352547	0.00133989
chr1:33593895-33594957	EP300	0.352472	0.0013433
chr10:97456975-97457904	EP300	0.35242	0.00134569
chr1:221982219-221982907	EP300	0.352245	0.00135367
chr8:74276402-74277075	POLR2A	-0.352163	0.00135743
chr22:41809359-41811060	POLR2A	0.352099	0.00136035
chr12:133052608-133054139	POLR2A	0.351935	0.0013679
chr14:105532786-105533222	POLR2A	0.351577	0.00138454
chr3:193548495-193549043	EP300	0.35142	0.00139187
chr6:42694138-42695638	EP300	0.351358	0.00139477
chr3:128967118-128967946	POLR2A	0.351183	0.00140304
chr1:234745824-234747674	POLR2A	0.350473	0.00143695
chr5:44821100-44821612	EP300	0.35026	0.00144727
chr15:37396723-37397365	EP300	0.349337	0.00149277
chr10:10838063-10841137	EP300	0.349088	0.00150523
chr1:247520917-247521500	EP300	0.348978	0.00151077
chrX:3732787-3733263	POLR2A	0.348884	0.00151551
chr21:44874068-44874522	POLR2A	0.348408	0.00153981
chr6:3987035-3987788	EP300	0.348251	0.00154792
chr20:29649759-29651259	EP300	0.347885	0.0015669
chr1:244212076-244213577	POLR2A	0.347695	0.00157686
chr17:79318816-79320772	POLR2A	0.347575	0.00158319
chr14:105533614-105534004	POLR2A	0.347406	0.00159211
chr10:32218280-32218612	EP300	0.346988	0.00161437
chr21:44072400-44073713	EP300	0.346941	0.00161689
chr2:113341067-113341333	POLR2A	-0.346863	0.0016211
chr1:3398853-3399222	POLR2A	0.34679	0.00162501
chr9:123640396-123640930	EP300	0.34647	0.00164239
chr2:64618625-64618950	POLR2A	0.346282	0.00165265
chr10:104401686-104402330	EP300	0.346011	0.00166754
chr21:34733001-34735143	POLR2A	-0.345527	0.00169449
chr14:91696114-91696445	POLR2A	0.344607	0.00174672
chr21:30374658-30375581	POLR2A	0.344187	0.00177106
chr5:151119425-151120243	POLR2A	0.343986	0.0017828
chr19:49315379-49316239	EP300	0.343584	0.00180657
chr6:29520367-29520749	POLR2A	-0.343019	0.00184039
chr10:71404157-71407925	POLR2A	0.342869	0.00184941
chr15:81291796-81292375	POLR2A	-0.342714	0.00185886
chr21:44850149-44851406	POLR2A	0.341987	0.00190361
chr19:47782752-47783852	POLR2A	0.341911	0.00190831
chr13:44874928-44875995	EP300	-0.341197	0.00195335
chr2:238383141-238384731	EP300	0.340912	0.00197155
chr21:45577144-45578223	POLR2A	0.340665	0.0019875
chr6:159284766-159285253	POLR2A	0.340547	0.00199512
chr20:23031353-23032100	POLR2A	0.340177	0.00201924
chr21:45580652-45581335	EP300	0.340015	0.00202996
chrX:95228857-95229198	EP300	0.339825	0.00204252
chr7:47293010-47294680	POLR2A	0.339551	0.00206073
chr5:138277871-138278244	EP300	0.339348	0.00207434
chr1:11122928-11123417	EP300	0.339273	0.00207939
chr17:1532840-1533815	EP300	0.339235	0.00208194
chrX:75367960-75368530	POLR2A	-0.339172	0.00208621
chr20:30249184-30250662	POLR2A	0.338718	0.00211709
chr2:239367159-239368546	POLR2A	0.338534	0.0021297
chr6:7050991-7053920	EP300	0.338176	0.00215445
chr10:6389386-6390926	POLR2A	0.338134	0.00215743
chr10:135074637-135075259	EP300	0.337819	0.00217946
chr15:57843917-57844330	POLR2A	0.337768	0.00218305
chr21:40451214-40452010	POLR2A	0.337391	0.00220967
chr12:69723469-69724806	POLR2A	0.337169	0.00222555
chr1:36877855-36878288	POLR2A	-0.336748	0.0022559
chr6:29935154-29935830	POLR2A	0.33672	0.00225788
chr17:81058904-81059265	EP300	0.336366	0.00228374
chr4:141173140-141174959	POLR2A	-0.336275	0.00229037
chr1:40504860-40505896	POLR2A	0.336153	0.00229938
chr8:30435045-30435466	EP300	0.335751	0.00232921
chr2:232468888-232470128	EP300	0.335742	0.00232987
chr17:25675939-25677054	POLR2A	0.335708	0.00233241
chr1:185346055-185346823	EP300	-0.335431	0.00235316
chr1:26826459-26828402	POLR2A	0.335431	0.00235318
chr12:125149069-125149768	EP300	0.335396	0.00235581
chr9:35603892-35604895	EP300	0.334812	0.0024002
chr6:26550665-26551204	POLR2A	0.334779	0.00240275
chr10:129893073-129894515	EP300	-0.334265	0.00244247
chr21:45573018-45574387	POLR2A	0.333978	0.00246489
chr17:7738739-7740614	EP300	0.333897	0.00247127
chr13:46915066-46915970	EP300	0.333392	0.00251123
chr8:27138543-27139353	EP300	-0.333382	0.00251205
chr18:46477697-46479772	POLR2A	0.333337	0.00251564
chr9:35914220-35914824	EP300	0.333289	0.00251947
chr1:59183847-59184543	POLR2A	0.333167	0.0025293
chr6:2818084-2819329	POLR2A	-0.333122	0.00253287
chr10:115251732-115252465	EP300	0.332843	0.00255545
chr3:50301870-50302599	EP300	0.332794	0.00255944
chr8:79762071-79762468	POLR2A	0.33213	0.00261384
chr19:54772846-54773137	POLR2A	-0.331543	0.00266282
chr12:125149069-125149768	POLR2A	0.33152	0.00266476
chr21:33042404-33042842	POLR2A	0.33068	0.00273626
chr13:34253026-34253946	EP300	-0.330147	0.00278254
chr16:79635351-79635866	POLR2A	0.329935	0.00280118
chr1:116370701-116371707	POLR2A	0.329632	0.00282796
chr7:39660865-39661231	EP300	0.329374	0.00285094
chr16:3058043-3058346	POLR2A	0.328656	0.0029158
chr7:26140653-26141818	EP300	0.32857	0.00292362
chr4:66106812-66108579	POLR2A	0.328561	0.00292452
chr12:133058014-133058853	POLR2A	0.32844	0.00293553
chr6:119131560-119132050	EP300	-0.328368	0.00294218
chr9:140132465-140132852	EP300	0.327977	0.00297834
chr6:13712805-13713108	POLR2A	0.327374	0.0030349
chr3:51573449-51574078	POLR2A	0.327217	0.00304976
chr22:30671576-30672028	POLR2A	0.327137	0.00305737
chr22:30668829-30669757	POLR2A	0.326879	0.00308199
chr2:120041317-120042043	EP300	0.326768	0.00309264
chr2:238382652-238383102	EP300	0.326218	0.003146
chr3:184434334-184435904	EP300	0.326185	0.00314926
chr8:102185716-102186285	POLR2A	0.325989	0.00316841
chr8:104457752-104458168	EP300	0.325613	0.00320559
chr21:40392546-40393491	EP300	0.325225	0.00324435
chr19:2926811-2927012	EP300	0.325114	0.00325545
chr2:43355746-43356018	EP300	0.325029	0.00326408
chr1:161368713-161370522	EP300	0.324932	0.00327388
chr10:122918295-122919162	EP300	-0.324646	0.00330287
chr11:130743621-130744005	EP300	0.324369	0.00333126
chr19:44286814-44287312	POLR2A	0.324129	0.00335599
chr11:85555388-85556520	POLR2A	0.323239	0.00344927
chr22:42062625-42063279	POLR2A	-0.32307	0.00346719
chr17:75882428-75882835	POLR2A	-0.323046	0.00346975
chr1:235091009-235091332	EP300	0.322534	0.00352474
chr22:41809359-41811060	EP300	0.322029	0.0035797
chr6:36997132-36997527	EP300	0.321918	0.0035918
chr7:44615733-44616490	POLR2A	0.32171	0.00361474
chr20:45987028-45990554	EP300	0.321388	0.00365054
chr2:43358139-43359040	POLR2A	0.32099	0.00369511
chr19:53727124-53727861	EP300	-0.320923	0.0037027
chr20:3691491-3691921	EP300	0.320669	0.00373152
chr6:26006260-26007208	POLR2A	0.3205	0.00375079
chr1:1839957-1840882	EP300	0.320482	0.00375284
chr19:49465315-49466558	POLR2A	0.320379	0.00376456
chr1:227729867-227730666	EP300	0.320378	0.00376469
chr20:19804531-19805354	POLR2A	-0.320321	0.00377126
chr2:216218996-216224752	POLR2A	-0.320093	0.00379754
chr19:54886610-54887143	EP300	0.320063	0.003801
chr6:143281083-143281967	POLR2A	0.319764	0.00383563
chr3:33002723-33003024	EP300	-0.319747	0.00383769
chr1:2476299-2476785	EP300	0.319709	0.0038421
chr1:25559570-25560114	EP300	0.319696	0.00384359
chr22:50344754-50345403	EP300	0.319285	0.00389185
chr22:42063315-42063920	EP300	0.319253	0.00389571
chr1:228688590-228689167	EP300	0.319047	0.00392009
chr2:232038714-232039451	EP300	-0.318641	0.00396855
chr15:99992839-99993754	EP300	0.318361	0.0040024
chr6:89796159-89796948	EP300	-0.318162	0.00402653
chr2:91954416-91955027	POLR2A	0.318155	0.0040274
chr19:40314940-40315764	POLR2A	0.318109	0.00403301
chr1:59368860-59370139	EP300	0.317782	0.00407302
chr4:185235186-185235741	POLR2A	0.317543	0.00410242
chr1:117046988-117047491	POLR2A	0.317409	0.0041191
chr6:136657748-136658115	EP300	-0.317332	0.00412862
chr19:18527179-18527530	POLR2A	0.316543	0.00422784
chr1:941722-942287	POLR2A	0.316019	0.00429495
chr3:186818848-186820298	POLR2A	0.315852	0.0043165
chr12:46902436-46903467	EP300	-0.315743	0.00433067
chr13:42138920-42140428	POLR2A	0.315666	0.0043407
chr2:6911463-6913826	POLR2A	0.315417	0.00437313
chr5:172221120-172221536	POLR2A	0.315193	0.0044026
chr11:58989970-58990588	POLR2A	-0.315103	0.00441447
chr6:26028919-26029363	POLR2A	-0.314952	0.00443449
chr1:1014834-1015785	EP300	0.314365	0.00451288
chr8:144108224-144108528	POLR2A	0.314186	0.00453714
chr19:5577621-5578611	EP300	0.31401	0.00456099
chr2:187263681-187264169	POLR2A	-0.313725	0.00459983
chr15:93580521-93581283	EP300	0.313705	0.00460263
chr14:103671278-103672686	POLR2A	0.313624	0.00461363
chr1:59228254-59229428	POLR2A	0.313539	0.00462535
chr3:50629910-50630276	EP300	0.312822	0.00472503
chr12:14926467-14926802	EP300	-0.312668	0.00474667
chr10:22539979-22543315	POLR2A	0.312287	0.00480065
chr14:91697855-91698234	POLR2A	0.31227	0.00480302
chr1:228688590-228689167	POLR2A	0.312246	0.00480653
chr19:10346765-10347422	POLR2A	0.312159	0.0048189
chr11:35840381-35840713	POLR2A	0.31214	0.00482162
chr20:2812419-2813058	POLR2A	0.311637	0.00489387
chr19:18527179-18527530	EP300	0.311584	0.00490155
chr16:2478469-2478815	POLR2A	0.311395	0.00492901
chr16:64944172-64944702	POLR2A	-0.31119	0.00495903
chr19:18124979-18125390	POLR2A	0.31098	0.00498988
chr3:145894830-145895465	EP300	0.310959	0.00499295
chr4:133265623-133266872	POLR2A	0.310915	0.00499947
chr6:36318327-36319401	EP300	-0.310902	0.00500133
chr9:66455284-66456034	EP300	0.310703	0.0050308
chr18:72782383-72783654	EP300	0.310498	0.00506122
chr19:2926811-2927012	POLR2A	0.310449	0.00506862
chr12:860254-860855	POLR2A	0.310196	0.00510645
chr16:28545799-28546145	EP300	0.310192	0.0051071
chr1:161699877-161700433	POLR2A	-0.310125	0.0051171
chr9:138287033-138287481	POLR2A	0.309963	0.00514151
chr14:38721175-38722021	POLR2A	-0.309661	0.00518737
chr4:85494371-85495907	POLR2A	0.309621	0.00519349
chr16:4818343-4819168	POLR2A	-0.309601	0.00519659
chr13:107222641-107223264	POLR2A	0.309589	0.00519846
chr6:1311552-1311897	EP300	0.30934	0.00523655
chr20:57740415-57742084	POLR2A	0.309166	0.00526331
chr3:153037425-153038301	POLR2A	0.309057	0.00528018
chr8:144107425-144108153	EP300	0.3087	0.00533568
chr20:3690471-3690961	EP300	0.308694	0.0053367
chr3:141174488-141175806	POLR2A	0.307996	0.0054467
chrX:18904293-18905239	EP300	0.307665	0.00549965
chr14:105532786-105533222	EP300	0.307597	0.00551055
chr15:77332766-77333345	POLR2A	0.307314	0.00555628
chr22:30671576-30672028	EP300	0.307214	0.00557252
chr8:1736213-1736690	EP300	0.306875	0.00562768
chr8:30435045-30435466	POLR2A	0.306818	0.00563707
chr21:45580652-45581335	POLR2A	0.30672	0.00565319
chr10:17254796-17255338	EP300	0.306378	0.00570976
chr8:1750020-1751287	EP300	0.306224	0.00573524
chr4:38161944-38163004	POLR2A	-0.306095	0.00575679
chr2:201977943-201978765	POLR2A	0.305748	0.00581505
chr3:169508571-169509298	POLR2A	0.305683	0.00582605
chr19:52245918-52246442	EP300	0.30556	0.00584682
chr3:15597754-15598571	POLR2A	-0.30554	0.00585029
chr7:39661364-39661810	POLR2A	0.305286	0.00589337
chr11:122939972-122941593	POLR2A	-0.30502	0.00593897
chr8:102092753-102093558	EP300	-0.304604	0.00601085
chr9:108005278-108005757	POLR2A	-0.30451	0.00602708
chr19:18414930-18416177	EP300	0.30428	0.00606725
chr20:43095478-43096892	POLR2A	-0.304273	0.0060685
chrX:102809354-102810676	EP300	0.304155	0.00608926
chr17:4934720-4935365	EP300	0.303811	0.00614991
chr13:99302261-99303319	EP300	-0.303752	0.00616043
chr3:129346288-129346523	EP300	0.303393	0.00622432
chr8:135843167-135843815	POLR2A	0.303113	0.00627468
chr20:1167099-1167803	POLR2A	0.303091	0.00627859
chr14:105536057-105537093	POLR2A	0.303014	0.00629256
chr2:64620642-64621102	POLR2A	0.302917	0.00631006
chr3:193548495-193549043	POLR2A	0.302826	0.00632663
chr11:63685102-63686280	POLR2A	0.30275	0.00634048
chr19:18414930-18416177	POLR2A	0.302535	0.00637958
chr1:27849341-27849956	POLR2A	0.302145	0.00645146
chr1:95007967-95008302	POLR2A	-0.30182	0.00651166
chr14:91730542-91731310	EP300	0.301739	0.00652683
chr9:140117547-140118419	EP300	0.301572	0.006558
chr10:22539979-22543315	EP300	0.301338	0.00660208
chr21:34736686-34736981	POLR2A	-0.301318	0.00660586
chr20:57735447-57736375	POLR2A	0.301211	0.00662614
chr21:45661775-45662747	POLR2A	0.301123	0.0066427
chr1:41826594-41827131	POLR2A	0.301041	0.00665836
chr20:17592773-17593619	EP300	0.300793	0.00670561
chr9:140168983-140169426	EP300	0.30047	0.00676765
chr12:111842186-111842967	POLR2A	0.30005	0.00684901
chrX:49012121-49012991	POLR2A	0.300021	0.00685468
chr3:195891844-195892523	POLR2A	0.299933	0.0068717
chr16:88699977-88701929	POLR2A	0.299705	0.00691644
chr11:35642491-35644057	EP300	-0.299478	0.00696113
chr12:69460304-69461303	POLR2A	0.299423	0.00697214
chr9:140487158-140487495	POLR2A	0.299391	0.00697841
chr11:2308187-2308772	EP300	0.29919	0.0070183
chr14:35869907-35870333	POLR2A	-0.29916	0.00702438
chr13:28530575-28531476	POLR2A	-0.298729	0.00711057
chr6:2886198-2886951	EP300	-0.298442	0.00716864
chr11:72915708-72916228	POLR2A	-0.298437	0.00716961
chr6:108019328-108019755	POLR2A	0.298288	0.00719985
chr14:103673098-103674470	EP300	0.298275	0.00720258
chr19:18527660-18528106	EP300	0.298153	0.00722749
chr17:81011994-81012312	EP300	0.298143	0.00722955
chr19:34396198-34398428	EP300	-0.298068	0.00724485
chr22:20198957-20199266	EP300	0.297848	0.00728995
chr19:56728278-56729434	POLR2A	-0.297664	0.00732799
chr2:43310956-43311683	EP300	-0.297623	0.00733639
chr3:58159480-58160331	EP300	-0.297163	0.00743207
chr2:192069034-192069664	POLR2A	0.29688	0.00749165
chr9:115656980-115657497	POLR2A	0.296842	0.00749969
chr2:190212147-190213033	EP300	0.296834	0.00750123
chr22:51108928-51109413	POLR2A	0.296806	0.00750721
chr17:43660598-43662291	POLR2A	0.296614	0.0075479
chr20:17592773-17593619	POLR2A	0.29653	0.00756571
chr19:18393525-18394019	POLR2A	0.296401	0.00759323
chr22:50345940-50346623	POLR2A	0.296099	0.00765783
chr6:149433302-149434490	POLR2A	-0.295987	0.00768192
chr15:57846524-57848052	EP300	0.294785	0.00794485
chr17:75223398-75224249	POLR2A	0.294761	0.00795015
chr18:72782383-72783654	POLR2A	0.294688	0.00796649
chr5:154061999-154063000	EP300	0.29465	0.00797495
chrX:48776891-48778140	POLR2A	0.294595	0.00798724
chr18:77153245-77155603	POLR2A	0.294589	0.00798858
chr6:35993164-35994353	POLR2A	-0.294478	0.00801325
chr11:355354-357271	POLR2A	0.294382	0.00803485
chr1:200379634-200380053	POLR2A	0.294256	0.00806298
chr7:23904534-23905056	EP300	0.294186	0.00807889
chr14:91694399-91695513	EP300	0.29405	0.00810965
chr2:239367159-239368546	EP300	0.293795	0.00816724
chr5:180253166-180253465	EP300	0.29375	0.0081776
chr19:18527660-18528106	POLR2A	0.29357	0.00821866
chr10:134349465-134350141	EP300	0.293544	0.00822462
chr19:5577621-5578611	POLR2A	0.293512	0.00823192
chr22:45663853-45665818	EP300	0.293416	0.00825392
chr7:39661364-39661810	EP300	0.293398	0.00825813
chr8:131053844-131055253	POLR2A	-0.293386	0.00826086
chr9:92170883-92172122	POLR2A	-0.293355	0.00826807
chr9:115656980-115657497	EP300	0.293226	0.00829775
chr3:45594818-45596167	POLR2A	-0.29288	0.00837787
chr5:42993796-42995722	EP300	0.292871	0.00837994
chr7:93928313-93928642	EP300	0.292768	0.00840382
chr7:106011932-106012374	POLR2A	0.292754	0.0084071
chr18:12764986-12765664	POLR2A	0.292419	0.00848557
chr1:941722-942287	EP300	0.292369	0.00849734
chr7:149471339-149471778	EP300	0.292114	0.00855753
chr11:73722481-73723138	EP300	0.292047	0.00857344
chr2:27958076-27958877	POLR2A	-0.29204	0.00857509
chr1:228350056-228351109	POLR2A	0.291865	0.00861683
chr21:46737389-46737932	POLR2A	0.291838	0.0086232
chr9:130681614-130682112	POLR2A	0.291455	0.00871512
chr10:135091967-135092894	EP300	-0.291258	0.00876251
chr2:128165188-128166511	POLR2A	0.291245	0.00876572
chr8:8787457-8788060	EP300	0.291153	0.00878796
chr4:86927841-86928581	POLR2A	0.291093	0.00880243
chr8:37961293-37962039	POLR2A	0.291088	0.0088037
chr16:66440760-66441086	EP300	-0.291011	0.00882252
chr12:6721748-6722489	EP300	0.290634	0.0089147
chr7:5649836-5651045	POLR2A	0.29062	0.00891817
chr9:138818677-138819161	POLR2A	0.290406	0.00897066
chr1:197964850-197965254	POLR2A	0.289997	0.00907237
chr1:33593895-33594957	POLR2A	0.289975	0.0090778
chr3:50625779-50626324	POLR2A	0.289948	0.0090845
chr22:50976592-50977054	EP300	-0.289947	0.00908472
chr9:102001617-102002345	POLR2A	0.289634	0.00916311
chrX:53110126-53110607	EP300	0.289419	0.00921751
chr21:40451214-40452010	EP300	0.28894	0.00933916
chr11:1357626-1359018	EP300	0.288825	0.00936867
chr1:235091009-235091332	POLR2A	0.288682	0.00940555
chr2:119932028-119932435	EP300	0.287398	0.00974114
chr2:43022758-43024156	POLR2A	0.287346	0.0097547
chr2:97540064-97540911	EP300	0.28729	0.00976976
chr19:18528819-18529396	POLR2A	0.287179	0.00979942
chr14:21265297-21267041	POLR2A	0.286671	0.00993551
chr2:66652427-66653253	EP300	0.286572	0.0099623
chr11:129149740-129150854	POLR2A	-0.286349	0.0100229
chr14:35885285-35885710	POLR2A	0.285774	0.0101804
chr1:64197232-64197790	EP300	-0.285637	0.0102183
chr3:15597754-15598571	EP300	-0.285499	0.0102565
chr1:41826594-41827131	EP300	0.285494	0.0102579
chr20:34196911-34198164	EP300	0.285461	0.0102672
chr6:2818084-2819329	EP300	-0.285312	0.0103085
chr21:44764121-44764708	POLR2A	0.28524	0.0103287
chr2:219270715-219271508	EP300	0.285197	0.0103406
chr11:76271168-76271679	EP300	-0.284869	0.0104327
chr12:69723469-69724806	EP300	0.284545	0.0105244
chr13:50209628-50210556	EP300	-0.284316	0.0105896
chr1:59229881-59230342	EP300	0.2843	0.0105942
chr6:159542332-159543007	EP300	0.284217	0.0106179
chr16:2518513-2519581	POLR2A	0.284198	0.0106232
chr9:37408940-37409777	POLR2A	0.284025	0.010673
chr14:21267777-21268728	EP300	0.283992	0.0106823
chr20:1801307-1801756	POLR2A	0.283782	0.0107429
chr5:43010298-43010802	EP300	0.282901	0.0110003
chr16:26625442-26626155	POLR2A	0.282808	0.0110278
chr15:74346089-74346762	POLR2A	0.282787	0.0110338
chr5:151119425-151120243	EP300	0.282703	0.0110589
chr3:129689991-129690667	POLR2A	0.2824	0.011149
chr10:74091303-74091487	POLR2A	0.282257	0.0111918
chr19:44178422-44178782	EP300	0.282231	0.0111995
chr6:170203270-170204008	EP300	0.282225	0.0112012
chr1:153285020-153285679	POLR2A	0.282	0.011269
chr1:221997396-221997858	EP300	0.281956	0.0112823
chr1:159877856-159878214	POLR2A	0.28186	0.0113112
chr17:76290649-76291289	EP300	-0.281653	0.011374
chr14:91734362-91734851	POLR2A	-0.281457	0.0114336
chr16:87981341-87982239	EP300	0.281367	0.0114612
chr6:42694138-42695638	POLR2A	0.281329	0.0114728
chr11:69263672-69264876	EP300	0.28119	0.0115153
chr7:39661885-39662170	EP300	0.281177	0.0115194
chr11:63605245-63605652	EP300	0.281063	0.0115543
chr6:52462986-52463801	EP300	0.280865	0.0116155
chr22:50746826-50747452	EP300	0.280832	0.0116257
chr6:24168393-24169077	POLR2A	-0.280705	0.011665
chr13:110709479-110709902	EP300	0.280476	0.0117365
chr6:170501588-170502611	POLR2A	0.28037	0.0117697
chr19:36400127-36400642	EP300	0.280202	0.0118222
chr17:79698063-79698611	POLR2A	0.280095	0.0118559
chr5:60600782-60601216	EP300	-0.278984	0.0122104
chr2:219684917-219685563	POLR2A	0.278966	0.0122162
chr8:144106747-144106971	POLR2A	0.278474	0.012376
chr6:27064533-27065378	EP300	0.27826	0.0124462
chr2:62374812-62375578	POLR2A	0.278259	0.0124466
chr16:69790577-69791565	POLR2A	-0.278203	0.012465
chr21:38935728-38936414	EP300	0.278185	0.0124708
chr14:91697855-91698234	EP300	0.277896	0.0125664
chr2:113341067-113341333	EP300	-0.27785	0.0125817
chr1:153505144-153505578	POLR2A	0.277756	0.0126128
chr1:154973222-154973959	POLR2A	0.277408	0.0127289
chr2:232038714-232039451	POLR2A	-0.276964	0.0128785
chr7:39660865-39661231	POLR2A	0.276952	0.0128825
chr2:112811518-112812204	POLR2A	0.276888	0.0129043
chr22:50971581-50972030	POLR2A	0.276581	0.0130086
chr9:138285390-138285937	EP300	0.276248	0.0131227
chr1:193226338-193227132	POLR2A	0.276247	0.013123
chr2:204798717-204799290	POLR2A	0.276084	0.0131791
chr14:105493198-105493960	POLR2A	0.276033	0.0131967
chr22:36858212-36858452	POLR2A	0.27573	0.0133019
chr17:74128438-74129346	EP300	0.275475	0.0133911
chr6:16151584-16151788	POLR2A	0.275384	0.0134227
chr6:24168393-24169077	EP300	-0.275359	0.0134314
chr9:138285390-138285937	POLR2A	0.275235	0.0134751
chr20:3787905-3788452	POLR2A	0.274841	0.0136146
chr19:34396198-34398428	POLR2A	-0.274722	0.0136568
chr2:86225018-86226750	EP300	0.274709	0.0136613
chr16:49893065-49893345	EP300	-0.274691	0.0136678
chr18:77712934-77713430	POLR2A	0.274457	0.0137514
chr2:28659513-28659934	EP300	-0.274402	0.0137713
chr9:138818677-138819161	EP300	0.274157	0.0138593
chr7:157078387-157079112	EP300	-0.274035	0.0139034
chr6:27374842-27375650	EP300	0.273937	0.0139389
chr16:89313203-89314289	EP300	0.273564	0.0140744
chr19:10346765-10347422	EP300	0.273478	0.014106
chr19:485627-486353	POLR2A	0.273396	0.0141361
chr16:30645428-30646268	POLR2A	-0.273304	0.01417
chr3:195896638-195897215	EP300	0.273191	0.0142116
chr17:72516016-72516738	EP300	0.273015	0.0142765
chr16:3059625-3060279	POLR2A	0.272932	0.0143073
chr1:95007967-95008302	EP300	-0.272857	0.0143352
chr6:33386678-33387088	EP300	0.27282	0.0143487
chr8:130716314-130716614	POLR2A	0.272699	0.0143939
chr1:192781471-192783900	EP300	-0.272348	0.0145251
chr19:55885319-55886241	EP300	0.2723	0.0145431
chr9:139511863-139513533	EP300	0.272142	0.0146026
chr1:48024185-48025174	EP300	0.272039	0.0146416
chr16:28543275-28545217	EP300	0.271731	0.0147586
chrX:129245668-129246153	POLR2A	0.271685	0.014776
chr16:31124444-31124859	EP300	0.271671	0.0147813
chr14:105541679-105542074	EP300	0.271538	0.0148321
chr4:85494002-85494299	EP300	0.271412	0.0148803
chr15:77332766-77333345	EP300	0.270953	0.0150573
chr21:46749260-46750643	POLR2A	0.270861	0.0150931
chr5:44821100-44821612	POLR2A	0.270807	0.0151139
chr8:144328000-144328437	POLR2A	0.270774	0.0151267
chr16:4818343-4819168	EP300	-0.270663	0.0151699
chr7:17029091-17030083	POLR2A	-0.270256	0.0153294
chr1:22002396-22003120	EP300	0.27007	0.0154029
chr8:37757772-37758317	POLR2A	0.269967	0.0154436
chr19:49576819-49577524	POLR2A	0.269966	0.0154439
chr6:29520945-29521942	EP300	-0.269856	0.0154875
chr11:2308187-2308772	POLR2A	0.269792	0.0155132
chr14:75763996-75764524	POLR2A	-0.269677	0.0155587
chr5:98262591-98263354	EP300	0.269532	0.0156168
chr3:5031697-5032262	POLR2A	-0.269085	0.0157965
chr19:18402386-18403877	EP300	0.26894	0.015855
chr20:30191850-30192346	EP300	-0.268895	0.015873
chr14:105536057-105537093	EP300	0.268685	0.0159584
chr17:80330393-80331011	POLR2A	0.268455	0.0160526
chr2:204798717-204799290	EP300	0.268212	0.0161521
chr11:6723307-6724231	POLR2A	0.267832	0.0163092
chr17:66209418-66210064	POLR2A	0.267672	0.016376
chr4:185186562-185187557	EP300	-0.267667	0.0163781
chr12:125423659-125425632	EP300	0.267555	0.0164246
chr19:2060583-2062201	EP300	0.267328	0.0165197
chr2:60962204-60963375	POLR2A	-0.267325	0.0165211
chr6:170482738-170483129	POLR2A	0.267304	0.0165298
chr1:16511212-16511792	POLR2A	0.267059	0.0166329
chr6:26028919-26029363	EP300	-0.266972	0.0166697
chr13:29156748-29157037	EP300	-0.266912	0.0166949
chr2:64620642-64621102	EP300	0.266681	0.0167931
chr1:1143402-1144865	EP300	0.266626	0.0168168
chr2:65214061-65215107	POLR2A	0.266579	0.0168365
chr4:74680241-74681259	POLR2A	-0.266563	0.0168434
chr2:97540064-97540911	POLR2A	0.265944	0.0171095
chr11:57200136-57200686	EP300	0.265838	0.0171555
chr16:2955143-2956299	POLR2A	0.265743	0.0171967
chr20:2812419-2813058	EP300	0.265726	0.0172039
chr1:235113626-235115068	EP300	0.265418	0.0173383
chr14:105950240-105950671	EP300	0.265289	0.0173949
chr9:211099-211919	EP300	0.265229	0.0174212
chr5:108748532-108749994	POLR2A	-0.265168	0.0174479
chr22:42063315-42063920	POLR2A	0.265154	0.0174542
chr13:34253026-34253946	POLR2A	-0.265134	0.0174628
chr22:20142890-20143396	POLR2A	0.264926	0.0175545
chr20:5046116-5047021	POLR2A	0.264824	0.0175997
chr20:57738628-57739120	EP300	0.264803	0.0176092
chr14:24716063-24716493	EP300	0.264778	0.0176201
chr8:75417910-75418548	EP300	0.264392	0.017792
chr15:91395203-91395618	POLR2A	0.264027	0.0179559
chr14:24716063-24716493	POLR2A	0.264008	0.0179649
chr3:141173774-141174219	POLR2A	0.263979	0.017978
chr6:29932518-29932996	EP300	0.263959	0.0179869
chr2:62374812-62375578	EP300	0.263792	0.0180622
chr8:131053844-131055253	EP300	-0.263443	0.0182214
chr6:28179965-28181134	EP300	0.263329	0.0182733
chr14:76026064-76026690	EP300	-0.263252	0.0183084
chr19:2060583-2062201	POLR2A	0.263138	0.0183609
chr17:36480396-36480738	EP300	-0.263064	0.0183947
chr15:100456803-100457708	EP300	-0.263063	0.0183952
chr1:206921746-206922303	POLR2A	0.262967	0.0184397
chr16:11893965-11894564	POLR2A	0.262818	0.0185086
chr3:138634032-138635159	EP300	0.262761	0.018535
chr1:936652-937519	POLR2A	0.262742	0.0185436
chr17:61779039-61779866	EP300	-0.262578	0.01862
chr7:129420694-129422000	POLR2A	0.262569	0.0186238
chr12:96664847-96665791	POLR2A	0.262561	0.0186279
chr1:2501745-2502413	EP300	0.262487	0.0186624
chr18:77153245-77155603	EP300	0.262391	0.018707
chr14:105265888-105266277	POLR2A	0.262363	0.0187199
chr16:405056-405563	POLR2A	0.262179	0.0188062
chr1:45283789-45284368	POLR2A	0.262161	0.0188145
chr1:205512301-205513660	EP300	0.26202	0.0188811
chr1:22002396-22003120	POLR2A	0.262003	0.0188889
chr14:23320228-23321054	POLR2A	0.261967	0.0189057
chr17:76248304-76248879	POLR2A	0.261836	0.0189678
chr1:221982219-221982907	POLR2A	0.261736	0.0190151
chr19:42027558-42027942	EP300	0.26162	0.0190699
chrX:49012121-49012991	EP300	0.261592	0.0190833
chr10:5530199-5531333	EP300	0.261476	0.0191386
chr9:140487158-140487495	EP300	0.261354	0.0191968
chr2:43358139-43359040	EP300	0.261329	0.0192087
chr11:63685102-63686280	EP300	0.261284	0.0192301
chr20:57739159-57739576	EP300	0.261274	0.0192349
chr16:2518513-2519581	EP300	0.261136	0.0193009
chr2:42368226-42370301	EP300	-0.260984	0.0193742
chr3:14413169-14413871	EP300	0.260801	0.0194623
chr10:25348727-25349423	EP300	0.260717	0.0195031
chr17:81057263-81058146	POLR2A	0.260592	0.0195635
chr12:125169494-125170090	EP300	0.260297	0.0197073
chr1:208136144-208137640	POLR2A	0.260109	0.0197992
chr20:19804531-19805354	EP300	-0.259861	0.0199212
chr5:6832856-6833641	EP300	-0.259843	0.01993
chr9:5626782-5627843	EP300	0.25983	0.0199366
chr2:241585495-241586190	POLR2A	0.259499	0.0201003
chr1:224180261-224180516	EP300	0.259308	0.0201954
chr13:60207314-60208111	POLR2A	-0.259277	0.0202106
chr7:39661885-39662170	POLR2A	0.259273	0.0202127
chr1:23880863-23881765	POLR2A	0.258986	0.0203563
chr1:27021214-27021810	EP300	0.258936	0.0203815
chr17:66015947-66016905	POLR2A	0.258899	0.0203999
chr12:8605557-8606220	POLR2A	0.258743	0.0204788
chr9:114790932-114791496	EP300	-0.258723	0.0204887
chr1:200379634-200380053	EP300	0.258294	0.0207065
chr2:65214061-65215107	EP300	0.258234	0.0207368
chr14:91723530-91724205	EP300	0.25808	0.0208155
chr15:101631799-101632255	POLR2A	0.257884	0.020916
chr1:224180261-224180516	POLR2A	0.257633	0.0210454
chr19:55599962-55600429	POLR2A	0.257619	0.0210526
chr2:43022758-43024156	EP300	0.257604	0.0210604
chr8:128070328-128070888	EP300	-0.257554	0.0210861
chr17:33787365-33787940	POLR2A	0.257377	0.021178
chr12:132293226-132293917	POLR2A	0.257319	0.021208
chr11:60934770-60935365	POLR2A	0.257175	0.0212834
chr5:172234136-172234644	EP300	-0.257097	0.0213241
chr5:154061999-154063000	POLR2A	0.256974	0.0213881
chr12:6291353-6292007	POLR2A	0.256941	0.0214055
chr17:29876187-29877688	EP300	0.256602	0.0215837
chr19:13943873-13945890	POLR2A	0.256274	0.0217579
chr1:66904607-66905513	EP300	-0.256262	0.0217641
chr5:180633693-180634145	POLR2A	0.256113	0.0218432
chr12:69722137-69722626	POLR2A	0.256095	0.0218527
chr16:10677230-10677647	POLR2A	0.255783	0.0220199
chr17:74785314-74785908	EP300	-0.255559	0.0221407
chr7:155005721-155006979	POLR2A	0.25555	0.0221456
chr9:74292668-74293465	POLR2A	0.255506	0.0221689
chr6:86369820-86370439	EP300	0.255416	0.0222175
chr9:139446567-139447256	EP300	0.255269	0.0222972
chr21:40351191-40352094	POLR2A	0.255269	0.0222974
chr1:151952778-151953365	EP300	0.255264	0.0223
chr5:90465919-90466458	POLR2A	0.255176	0.0223481
chr10:31100603-31101949	POLR2A	0.254976	0.0224568
chr2:12835431-12835924	POLR2A	-0.25463	0.0226466
chr20:34652314-34653430	POLR2A	-0.254524	0.0227051
chr6:116786291-116786869	EP300	-0.254354	0.0227988
chr6:36997132-36997527	POLR2A	0.254278	0.0228407
chr22:51110099-51110528	POLR2A	0.254231	0.0228667
chr6:85836095-85836896	EP300	0.254197	0.0228856
chr9:2240921-2243531	EP300	0.254079	0.0229514
chr13:60207314-60208111	EP300	-0.253836	0.0230867
chr1:27021214-27021810	POLR2A	0.253276	0.0234016
chr9:93959462-93960482	POLR2A	-0.253193	0.0234486
chr1:2245734-2246806	POLR2A	0.253131	0.0234836
chr2:192069034-192069664	EP300	0.253069	0.0235192
chr6:36320893-36321757	POLR2A	-0.253015	0.0235496
chr9:37408940-37409777	EP300	0.252849	0.023644
chr7:150594628-150594945	POLR2A	-0.252686	0.0237374
chr12:3180229-3180794	POLR2A	-0.252669	0.0237468
chr12:6291353-6292007	EP300	0.252655	0.0237549
chr2:20385145-20385841	EP300	0.252562	0.0238086
chr1:1173215-1173820	POLR2A	0.252412	0.0238946
chr4:57254541-57255026	POLR2A	0.252361	0.0239239
chr7:45243341-45244158	POLR2A	0.252283	0.0239691
chr4:24470724-24472285	POLR2A	0.252122	0.024062
chr21:34733001-34735143	EP300	-0.251912	0.024184
chr4:185214694-185215128	POLR2A	-0.251782	0.0242597
chr9:97852323-97853100	EP300	0.251612	0.024359
chr14:38056298-38058926	EP300	-0.251566	0.0243857
chr14:105499992-105500628	EP300	0.251559	0.02439
chr14:105499992-105500628	POLR2A	0.251524	0.0244102
chr2:190212147-190213033	POLR2A	0.251503	0.024423
chr6:170491184-170493186	POLR2A	0.251481	0.0244356
chr5:180633693-180634145	EP300	0.251478	0.0244374
chr2:162932247-162932644	EP300	0.251458	0.0244491
chr10:30841081-30841606	POLR2A	0.251366	0.0245032
chr1:169464257-169464965	EP300	0.251365	0.0245039
chr3:99355857-99356836	POLR2A	-0.251364	0.0245044
chr2:20385145-20385841	POLR2A	0.251277	0.0245556
chr19:44286814-44287312	EP300	0.251252	0.0245704
chr6:7050991-7053920	POLR2A	0.251242	0.0245762
chr8:134368312-134369619	POLR2A	0.251167	0.0246207
chr9:114790932-114791496	POLR2A	-0.251141	0.0246357
chr9:139444921-139445226	POLR2A	0.251092	0.0246651
chr1:179555221-179556136	POLR2A	0.251068	0.0246793
chr2:145942384-145944159	POLR2A	0.251045	0.0246928
chr16:79635351-79635866	EP300	0.251023	0.0247054
chr1:100494277-100494735	EP300	0.250983	0.0247293
chr5:175116406-175116999	POLR2A	0.250941	0.0247541
chr6:27415966-27416750	POLR2A	-0.250914	0.0247704
chr1:156774241-156774987	EP300	0.250474	0.0250325
chr15:101667726-101668892	EP300	0.250415	0.0250679
chr5:172463097-172463556	EP300	-0.250341	0.0251122
chr9:88137059-88138073	POLR2A	0.250258	0.0251624
chr19:49430141-49430670	EP300	0.25013	0.0252391
chr5:138726859-138727338	EP300	-0.250025	0.0253028
chr6:106441693-106443426	EP300	0.25001	0.0253116
chr7:45243341-45244158	EP300	0.24998	0.0253298
chr14:105553626-105555177	EP300	0.24996	0.0253422
chr1:88292171-88293037	POLR2A	0.249929	0.0253608
chr3:128338287-128338777	EP300	-0.249407	0.0256785
chr10:6171795-6172568	EP300	-0.249391	0.0256885
chr7:141492090-141492444	POLR2A	0.249358	0.0257088
chr2:239755755-239756059	EP300	0.249357	0.0257095
chr3:28180670-28181373	POLR2A	0.249127	0.0258507
chr1:185344563-185345243	POLR2A	-0.248983	0.025939
chr6:29935154-29935830	EP300	0.248941	0.025965
chr17:81013925-81014389	POLR2A	0.248903	0.0259886
chr9:126100289-126103123	EP300	0.24885	0.0260212
chr7:129420694-129422000	EP300	0.248774	0.0260684
chr3:115511041-115512256	EP300	-0.248739	0.02609
chr4:141173140-141174959	EP300	-0.248668	0.0261341
chr1:9688429-9690849	POLR2A	0.248401	0.0263007
chr13:28530575-28531476	EP300	-0.248356	0.0263289
chr15:74274053-74274520	EP300	0.248266	0.0263851
chr9:92218333-92219442	POLR2A	0.248232	0.0264063
chr21:33893113-33894322	POLR2A	0.24808	0.0265016
chr17:66209418-66210064	EP300	0.248066	0.0265103
chr19:52245918-52246442	POLR2A	0.248031	0.0265324
chr17:48996926-48997706	POLR2A	0.24802	0.0265393
chr14:104007795-104011542	EP300	0.248012	0.0265444
chr19:16442079-16442494	POLR2A	0.247975	0.0265675
chr6:116786291-116786869	POLR2A	-0.247966	0.0265736
chr2:42368226-42370301	POLR2A	-0.247858	0.0266414
chr11:118663387-118663787	POLR2A	-0.247811	0.026671
chr7:2574977-2575461	POLR2A	0.247811	0.0266712
chr20:3169998-3170715	POLR2A	0.247588	0.0268121
chr6:159525010-159526560	EP300	0.24757	0.0268235
chr11:76271168-76271679	POLR2A	-0.247558	0.0268315
chr18:2515118-2516843	POLR2A	0.247446	0.0269023
chr14:77499438-77500911	POLR2A	0.247155	0.0270886
chr5:98262591-98263354	POLR2A	0.24713	0.0271042
chr14:50329576-50329987	POLR2A	0.24708	0.0271365
chr21:40388802-40389356	POLR2A	0.24703	0.0271683
chr20:62494990-62495919	EP300	0.246919	0.0272399
chr17:74128438-74129346	POLR2A	0.246808	0.0273113
chr12:69458514-69459233	POLR2A	0.246703	0.0273793
chr1:207064673-207065101	POLR2A	-0.246545	0.0274812
chr6:164011259-164011929	POLR2A	0.246403	0.0275735
chr2:74930380-74930986	POLR2A	0.246384	0.0275856
chr5:72233478-72233837	POLR2A	0.246327	0.0276228
chr6:90065250-90068050	POLR2A	-0.246244	0.0276768
chr18:2636221-2637605	EP300	-0.246232	0.0276852
chr9:38074274-38075009	EP300	0.246125	0.027755
chr2:8676607-8677336	EP300	0.246111	0.0277637
chr19:36400127-36400642	POLR2A	0.246041	0.02781
chr2:69056301-69056863	EP300	-0.245901	0.0279017
chr5:126366832-126367218	POLR2A	0.245876	0.0279179
chr16:23473046-23473629	EP300	-0.245862	0.0279273
chr22:50346670-50347243	POLR2A	0.24569	0.0280403
chr9:95882095-95882646	EP300	0.245686	0.0280429
chr12:122444151-122444895	EP300	0.24567	0.0280538
chr6:2853307-2853551	EP300	0.24563	0.0280798
chr19:46906859-46908569	POLR2A	0.24527	0.0283185
chr3:16280117-16281717	POLR2A	-0.245221	0.0283512
chr19:18131980-18132651	POLR2A	0.245185	0.0283752
chr6:14295434-14295629	EP300	-0.245098	0.0284329
chr3:195542353-195542587	POLR2A	0.245016	0.0284876
chr1:153504641-153505033	EP300	0.244941	0.028538
chr6:27797826-27798912	EP300	0.244848	0.0286003
chr9:4892272-4893377	EP300	-0.244181	0.0290499
chr12:130570815-130571317	EP300	0.244	0.0291734
chr1:936652-937519	EP300	0.243867	0.029264
chr4:184718102-184720081	POLR2A	0.243855	0.0292726
chr16:67538226-67538769	POLR2A	0.243784	0.0293207
chr14:35885285-35885710	EP300	0.243759	0.0293382
chr2:27958076-27958877	EP300	-0.243479	0.0295305
chr17:1532840-1533815	POLR2A	0.243329	0.0296337
chr11:65184829-65185514	POLR2A	0.243245	0.029692
chr20:48388699-48389425	POLR2A	-0.24318	0.0297371
chr6:43757539-43758208	EP300	0.243121	0.0297776
chr2:238383141-238384731	POLR2A	0.24308	0.029806
chr9:132358575-132360458	EP300	0.242871	0.029952
chr9:112261378-112262533	EP300	0.24286	0.029959
chr2:61165124-61165522	POLR2A	0.242847	0.0299682
chr10:73126477-73126837	EP300	0.242818	0.0299889
chr6:11392545-11393838	POLR2A	0.242804	0.0299982
chr1:234748100-234749188	POLR2A	0.242584	0.0301521
chr19:54772846-54773137	EP300	-0.242437	0.0302552
chr5:6832856-6833641	POLR2A	-0.242373	0.0303001
chr16:64944172-64944702	EP300	-0.242314	0.0303423
chr17:6470741-6471185	EP300	0.242311	0.0303444
chrX:95228857-95229198	POLR2A	0.242253	0.0303852
chr8:29526758-29527252	EP300	-0.242202	0.0304211
chr2:121155646-121156178	POLR2A	-0.242138	0.0304661
chr7:139930387-139931664	EP300	0.242131	0.0304712
chr14:105948139-105949025	EP300	0.241913	0.0306253
chr2:201977943-201978765	EP300	0.241731	0.030755
chr10:125853898-125854423	POLR2A	-0.241565	0.0308734
chr2:131112252-131113164	POLR2A	-0.241261	0.0310919
chr7:42927082-42929133	POLR2A	0.24125	0.0310995
chr10:89802306-89802930	POLR2A	-0.241156	0.0311671
chr21:30374658-30375581	EP300	0.240987	0.0312892
chr5:175118089-175118371	POLR2A	0.240949	0.0313168
chr17:36907502-36908351	EP300	-0.240913	0.0313429
chr21:38936627-38937396	EP300	0.240899	0.0313528
chr17:1466979-1468005	EP300	0.240717	0.0314853
chr2:128173251-128174362	POLR2A	0.240697	0.0314997
chr2:219236697-219237049	POLR2A	0.240688	0.0315063
chr10:135048835-135049308	POLR2A	0.240688	0.0315063
chr15:93374780-93375598	POLR2A	-0.240674	0.0315162
chr14:105557924-105558393	EP300	0.240568	0.0315933
chr2:232470282-232470876	EP300	0.240562	0.0315981
chr9:113020152-113020679	POLR2A	0.240509	0.0316362
chr20:60874724-60875240	POLR2A	-0.240483	0.0316555
chr1:3398853-3399222	EP300	0.240341	0.0317592
chr16:756470-756962	POLR2A	0.240336	0.0317629
chr11:58291532-58293177	EP300	0.240061	0.0319649
chr11:73722481-73723138	POLR2A	0.239772	0.0321784
chr22:42062625-42063279	EP300	-0.239769	0.0321803
chr12:125153099-125153485	POLR2A	0.239592	0.0323116
chr1:12578897-12579595	POLR2A	0.239549	0.0323439
chr16:1339120-1339712	POLR2A	0.239397	0.0324573
chr5:138277871-138278244	POLR2A	0.239044	0.0327211
chr1:247520917-247521500	POLR2A	0.23884	0.0328747
chr20:46653726-46654278	EP300	0.238741	0.0329492
chr7:42927082-42929133	EP300	0.238482	0.0331453
chrX:53110126-53110607	POLR2A	0.238395	0.0332116
chr11:355354-357271	EP300	0.238319	0.033269
chr16:73159035-73159214	EP300	0.238196	0.0333628
chr7:40137786-40138440	POLR2A	-0.238072	0.0334578
chr16:85368380-85369162	POLR2A	-0.238064	0.0334638
chr10:33422894-33423776	EP300	-0.238005	0.0335094
chr13:41751629-41752121	EP300	-0.237972	0.0335347
chr11:65075657-65076417	POLR2A	0.237887	0.0335995
chr2:28586671-28587116	POLR2A	0.237829	0.033644
chr1:41825876-41826345	EP300	0.237743	0.0337102
chr3:187010766-187012105	POLR2A	0.237688	0.0337528
chr14:103726438-103727522	POLR2A	0.237669	0.0337676
chr19:4088866-4090167	EP300	-0.237613	0.0338107
chr17:79314389-79318792	POLR2A	0.237561	0.0338506
chr6:37001047-37001522	POLR2A	0.237382	0.0339894
chr11:76510147-76510792	EP300	0.237374	0.0339958
chr17:72837100-72837726	POLR2A	0.237001	0.0342854
chr10:105630282-105630700	EP300	0.236718	0.0345074
chr21:44573656-44574410	POLR2A	-0.236493	0.0346839
chr21:45627846-45628343	EP300	0.236381	0.0347725
chr8:27449540-27450237	EP300	0.236339	0.0348056
chr19:48896382-48897264	EP300	0.23631	0.0348291
chr8:102015719-102016917	POLR2A	-0.236296	0.0348396
chr4:100325584-100326098	POLR2A	-0.236198	0.0349174
chr13:23720654-23721571	POLR2A	0.236053	0.0350324
chr16:10677230-10677647	EP300	0.235933	0.0351278
chr5:172761072-172762095	EP300	-0.235843	0.0351995
chr8:104405601-104406574	POLR2A	0.235704	0.0353111
chr4:184718102-184720081	EP300	0.235578	0.0354124
chr12:8825073-8825336	POLR2A	-0.235542	0.0354409
chr17:36480396-36480738	POLR2A	-0.235455	0.0355107
chr1:154972192-154973200	POLR2A	0.235386	0.0355664
chr22:46041483-46042279	EP300	0.235354	0.0355921
chr1:59228254-59229428	EP300	0.235278	0.0356535
chr1:993389-994502	EP300	0.235262	0.035666
chr22:35983333-35984186	POLR2A	-0.235202	0.0357145
chr1:26826459-26828402	EP300	0.234946	0.035922
chr10:75178971-75179732	POLR2A	0.234879	0.0359761
chr3:13554907-13555493	POLR2A	0.234845	0.0360043
chr3:13549115-13549788	EP300	0.234655	0.0361588
chr19:52333419-52333927	EP300	0.234613	0.0361931
chr15:64748795-64749438	EP300	0.234503	0.0362835
chr6:137517368-137517908	POLR2A	-0.234404	0.0363646
chr1:108673394-108673900	POLR2A	0.234347	0.036411
chr11:117849742-117850293	POLR2A	0.234285	0.0364623
chr17:75954343-75954919	EP300	0.23396	0.0367301
chr6:6811405-6812247	EP300	-0.233858	0.0368146
chr22:46944726-46945060	POLR2A	0.233836	0.0368327
chrX:12991557-12992324	POLR2A	-0.23381	0.036854
chr8:1736213-1736690	POLR2A	0.233796	0.0368657
chr1:46689171-46689736	POLR2A	0.233485	0.0371248
chr12:125423659-125425632	POLR2A	0.233407	0.0371896
chr7:47293010-47294680	EP300	0.233086	0.0374591
chr19:18528819-18529396	EP300	0.23302	0.0375148
chrY:23412571-23413813	POLR2A	0.232998	0.0375332
chr14:105533614-105534004	EP300	0.232555	0.037908
chr1:8299310-8300545	POLR2A	0.232313	0.0381141
chr7:128695994-128696813	EP300	0.232176	0.0382305
chr3:148942715-148943455	POLR2A	-0.232114	0.0382841
chr20:29649759-29651259	POLR2A	0.232066	0.0383248
chr14:23320228-23321054	EP300	0.232042	0.0383459
chr2:11622652-11624354	EP300	0.23203	0.0383555
chr6:108019328-108019755	EP300	0.231588	0.0387366
chr19:51623497-51623770	EP300	0.23158	0.0387436
chr19:47782752-47783852	EP300	0.231546	0.0387724
chr20:17591184-17591571	EP300	0.231535	0.0387819
chr14:73694829-73695514	POLR2A	0.231294	0.038991
chr12:30975218-30976529	EP300	0.231204	0.0390697
chr3:156538514-156538849	POLR2A	0.231144	0.0391216
chr3:124781688-124782557	EP300	0.23089	0.0393438
chr10:47588570-47589404	EP300	0.230813	0.0394117
chr13:113807046-113809033	POLR2A	0.230732	0.0394822
chrX:47415396-47416056	POLR2A	0.230451	0.03973
chr9:139595249-139596455	POLR2A	0.230423	0.0397545
chr3:40334136-40334464	EP300	-0.230385	0.0397879
chr20:5511907-5512811	POLR2A	0.230376	0.0397962
chr22:30668829-30669757	EP300	0.229942	0.0401818
chr19:55181969-55182899	EP300	0.229938	0.0401854
chr8:103822264-103823381	EP300	-0.229937	0.040186
chr5:150086535-150087312	POLR2A	0.22989	0.0402278
chr15:63894886-63895087	POLR2A	-0.229681	0.0404153
chr21:47394616-47395330	EP300	-0.229654	0.0404394
chr9:139595249-139596455	EP300	0.229543	0.0405387
chr9:68455165-68455746	POLR2A	0.229463	0.0406102
chr7:40137786-40138440	EP300	-0.229418	0.040651
chr9:6680427-6682063	POLR2A	0.229346	0.0407156
chr17:76253944-76255684	POLR2A	0.229319	0.0407401
chr2:231275982-231277149	POLR2A	0.229304	0.0407536
chr3:105716550-105717531	EP300	0.229273	0.0407818
chr3:122294697-122295840	POLR2A	-0.229246	0.0408064
chr15:69866380-69867126	POLR2A	0.229235	0.0408157
chrX:40693480-40694583	EP300	0.229232	0.0408189
chr7:5649836-5651045	EP300	0.229224	0.0408262
chr5:34500460-34500963	EP300	0.229223	0.0408272
chr6:85481269-85485946	EP300	-0.229185	0.0408615
chr12:129336764-129337190	POLR2A	0.228936	0.041087
chr19:39894040-39894978	EP300	0.22887	0.0411466
chr22:46970924-46971776	POLR2A	0.228843	0.0411712
chr2:169961196-169963170	EP300	-0.228708	0.0412945
chr1:192781471-192783900	POLR2A	-0.228704	0.0412981
chr16:85556761-85557631	POLR2A	0.228631	0.0413645
chr10:71404157-71407925	EP300	0.228554	0.0414347
chr6:106441693-106443426	POLR2A	0.228482	0.0415011
chrX:14261965-14262757	EP300	-0.228414	0.0415634
chr11:2464617-2465859	EP300	0.228362	0.0416105
chr11:58291532-58293177	POLR2A	0.228355	0.041617
chr20:57739639-57740307	EP300	0.22832	0.041649
chr2:129131673-129132128	EP300	0.228294	0.0416731
chr2:138829218-138830443	EP300	0.228109	0.0418437
chr1:36877855-36878288	EP300	-0.228075	0.0418749
chr19:56674512-56674877	POLR2A	-0.228073	0.0418764
chr21:40387969-40388390	POLR2A	0.228002	0.0419422
chr5:131829843-131830240	EP300	0.227802	0.0421271
chr1:27184661-27185025	EP300	0.227801	0.0421282
chr6:144536967-144538093	EP300	0.227761	0.042165
chr14:35869907-35870333	EP300	-0.227627	0.0422901
chr17:42403873-42404541	POLR2A	-0.227546	0.0423653
chr2:242711564-242711988	EP300	-0.227473	0.0424336
chr7:93928313-93928642	POLR2A	0.227442	0.0424624
chr13:115045909-115046545	EP300	0.227441	0.0424633
chr1:66904607-66905513	POLR2A	-0.227278	0.0426158
chr19:54775533-54775830	EP300	0.227099	0.0427836
chr15:55822995-55823762	EP300	-0.22705	0.0428294
chr3:65016387-65017137	EP300	0.226997	0.0428795
chr13:113807046-113809033	EP300	0.226673	0.0431853
chr9:93975322-93975742	EP300	0.226642	0.0432145
chr2:61990718-61992116	POLR2A	0.226612	0.0432424
chr10:51488738-51489449	EP300	0.226588	0.0432655
chr7:25886126-25886699	EP300	0.226516	0.0433339
chr19:45248466-45249602	EP300	0.226492	0.0433563
chr19:51623497-51623770	POLR2A	0.226452	0.043395
chr12:133052608-133054139	EP300	0.226307	0.0435325
chr1:10269784-10270795	POLR2A	0.226191	0.0436434
chr3:122294697-122295840	EP300	-0.226149	0.0436829
chr15:99943581-99944266	POLR2A	0.226067	0.0437618
chr11:35840381-35840713	EP300	0.225996	0.0438301
chr2:241366223-241366787	POLR2A	0.225979	0.0438465
chr1:19839084-19839514	POLR2A	0.225692	0.0441219
chr13:99302261-99303319	POLR2A	-0.225637	0.0441752
chr2:231914673-231915710	POLR2A	0.225599	0.0442114
chr4:89377064-89377632	EP300	0.225579	0.044231
chr15:75958977-75959473	POLR2A	0.225533	0.0442747
chr1:27849341-27849956	EP300	0.225455	0.0443503
chr2:219684917-219685563	EP300	0.225443	0.0443624
chr1:192578169-192578789	POLR2A	0.2254	0.0444043
chr9:91795102-91795669	EP300	0.225345	0.044457
chr22:30643780-30645543	POLR2A	0.225048	0.044746
chr9:21695810-21697113	EP300	0.225041	0.0447528
chr13:29148694-29149502	EP300	-0.224916	0.0448745
chr9:102006575-102006945	EP300	-0.22487	0.0449193
chr19:996256-996851	EP300	0.224828	0.0449603
chr20:62285532-62286363	POLR2A	-0.224492	0.0452905
chr10:3987840-3988834	POLR2A	-0.224478	0.0453046
chr7:38376104-38376613	POLR2A	0.224446	0.0453359
chr6:90065250-90068050	EP300	-0.224445	0.0453369
chr20:29635704-29636833	POLR2A	0.224364	0.0454166
chr2:96782066-96783255	EP300	0.224213	0.0455657
chr5:53415-54242	POLR2A	0.2242	0.0455782
chr13:49141715-49142837	EP300	-0.22399	0.0457868
chr17:72977631-72979146	EP300	0.223731	0.0460447
chr1:227729867-227730666	POLR2A	0.223728	0.046048
chr1:59761297-59761720	EP300	0.22337	0.0464061
chr22:43138956-43139288	POLR2A	-0.223348	0.0464282
chr1:17767804-17768710	EP300	0.223319	0.0464578
chr6:27797826-27798912	POLR2A	0.22329	0.0464863
chr17:29876187-29877688	POLR2A	0.22306	0.0467186
chr3:150482309-150482635	POLR2A	-0.222944	0.0468357
chr19:52333419-52333927	POLR2A	0.222732	0.0470507
chr14:105293963-105294327	EP300	0.222691	0.0470923
chr20:30249184-30250662	EP300	0.222639	0.047145
chr12:8119247-8119507	POLR2A	0.22256	0.0472256
chr9:77765912-77766310	POLR2A	0.222367	0.0474229
chr3:28180670-28181373	EP300	0.222307	0.0474837
chr14:103537463-103538512	POLR2A	-0.222057	0.0477409
chr14:24894307-24895331	POLR2A	0.222039	0.0477596
chr21:44760618-44762312	POLR2A	0.222019	0.04778
chr17:36907502-36908351	POLR2A	-0.221982	0.0478181
chr14:52778191-52778738	POLR2A	0.221823	0.0479814
chr12:50339112-50339779	POLR2A	0.221819	0.0479863
chr10:134349465-134350141	POLR2A	0.221749	0.0480579
chr14:104859675-104862382	EP300	-0.221737	0.0480706
chr1:9688429-9690849	EP300	0.22169	0.0481197
chr6:72188360-72189279	EP300	-0.221689	0.0481204
chr5:1130696-1131115	EP300	0.221584	0.0482289
chrX:68215783-68216598	EP300	0.221235	0.0485923
chr21:46742697-46743154	POLR2A	0.221154	0.0486769
chr4:85494371-85495907	EP300	0.221146	0.0486846
chr18:11947160-11947721	POLR2A	0.221145	0.0486864
chr15:75018129-75019423	EP300	0.221073	0.0487613
chr8:40032102-40032665	EP300	0.221021	0.0488157
chr8:27449540-27450237	POLR2A	0.220874	0.0489702
chr1:119535665-119536841	POLR2A	-0.220704	0.0491489
chr10:130833630-130834154	POLR2A	0.220641	0.0492154
chr6:143023208-143024171	POLR2A	0.220634	0.0492222
chr4:184328209-184328774	EP300	-0.220555	0.049306
chr3:128949080-128949495	POLR2A	0.220511	0.049352
chr1:32013916-32016000	POLR2A	0.220482	0.0493828
chr7:41913285-41914414	POLR2A	0.220399	0.0494708
chr12:125423095-125423416	POLR2A	0.220348	0.0495244
chr3:119281143-119281944	POLR2A	0.220267	0.0496103
chr11:1357626-1359018	POLR2A	0.220048	0.0498439
chr11:35642491-35644057	POLR2A	-0.219866	0.0500375
chr9:140023846-140024623	EP300	0.219833	0.0500735
chr20:5046116-5047021	EP300	0.219629	0.050291
chr13:36872545-36873304	EP300	-0.219587	0.0503367
chr1:24476709-24478557	EP300	-0.219475	0.0504567
chr21:46293895-46295864	EP300	-0.219469	0.0504633
chr1:12599817-12600853	POLR2A	0.219447	0.0504874
chr3:17193005-17193733	POLR2A	0.219277	0.0506705
chr16:3059625-3060279	EP300	0.219202	0.0507511
chr19:18124979-18125390	EP300	0.219171	0.0507853
chr2:231277179-231277482	EP300	0.219111	0.0508501
chr20:1415242-1416288	POLR2A	0.21904	0.0509265
chr17:76348834-76349772	EP300	-0.219017	0.0509522
chr7:2574977-2575461	EP300	0.218908	0.0510698
chr12:88700273-88700755	EP300	-0.218793	0.0511957
chr17:76248304-76248879	EP300	0.218723	0.0512715
chr14:50329576-50329987	EP300	0.218686	0.0513119
chr17:29292741-29293139	EP300	0.218665	0.0513351
chr4:122174694-122175466	POLR2A	-0.218426	0.0515966
chr2:70350315-70350892	POLR2A	-0.21837	0.0516577
chr1:153505144-153505578	EP300	0.218319	0.0517138
chr2:64618625-64618950	EP300	0.218286	0.0517496
chr9:139892187-139892719	EP300	0.218147	0.0519025
chr9:68410473-68410725	POLR2A	0.21813	0.0519218
chr5:173204026-173205562	EP300	-0.218106	0.0519479
chr16:3200193-3201128	EP300	0.218101	0.0519532
chr20:48388699-48389425	EP300	-0.218054	0.052005
chr17:72837100-72837726	EP300	0.218018	0.0520447
chr9:114705474-114705801	POLR2A	-0.218005	0.0520597
chr21:44765825-44766380	EP300	0.217877	0.0522005
chr2:10261199-10261874	EP300	-0.217829	0.0522543
chr12:69400545-69402236	EP300	0.217788	0.052299
chr6:32653362-32653851	EP300	0.217788	0.0523
chr4:85420430-85420913	EP300	0.217775	0.0523141
chr19:55885319-55886241	POLR2A	0.217764	0.0523264
chr9:125869011-125869486	POLR2A	0.217729	0.0523646
chr19:54886610-54887143	POLR2A	0.21771	0.0523858
chr10:92921906-92924265	POLR2A	0.217706	0.0523907
chr1:25565964-25566942	POLR2A	0.217705	0.0523912
chr9:74292668-74293465	EP300	0.21757	0.0525418
chr8:104405601-104406574	EP300	0.217555	0.0525579
chr8:74276402-74277075	EP300	-0.217456	0.0526681
chr17:33787365-33787940	EP300	0.217411	0.0527191
chr7:135442518-135443752	EP300	0.217345	0.0527926
chr9:132223019-132223663	EP300	0.217306	0.0528359
chr12:31902079-31902597	POLR2A	-0.217115	0.0530493
chr11:125997810-125998380	EP300	0.217113	0.0530517
chr6:1311099-1311547	EP300	0.2171	0.0530661
chr2:66652427-66653253	POLR2A	0.217073	0.0530971
chrX:57930677-57931192	EP300	0.216887	0.0533057
chr1:111212605-111213543	POLR2A	-0.216756	0.053453
chr3:177472179-177472981	POLR2A	-0.21674	0.0534721
chr2:54646482-54647902	POLR2A	0.216726	0.0534872
chr10:105631899-105632371	POLR2A	0.216712	0.0535035
chr6:6811405-6812247	POLR2A	-0.21671	0.0535054
chr22:46944726-46945060	EP300	0.216684	0.0535353
chr14:54917211-54917639	POLR2A	0.216663	0.0535587
chr7:89871623-89872616	POLR2A	0.216653	0.0535703
chr3:156847368-156848754	EP300	0.216638	0.0535864
chr1:151952778-151953365	POLR2A	0.216606	0.0536231
chr17:53661375-53662078	POLR2A	-0.216565	0.0536698
chr18:77712934-77713430	EP300	0.216544	0.0536927
chr10:22623174-22623719	EP300	-0.216501	0.0537421
chr9:113020152-113020679	EP300	0.216215	0.0540665
chr9:93959462-93960482	EP300	-0.216096	0.0542021
chr1:51441769-51442460	POLR2A	-0.21604	0.0542659
chr3:156852547-156853124	EP300	-0.215955	0.0543636
chr5:102861712-102862839	EP300	-0.215876	0.0544545
chr6:157542234-157542842	POLR2A	0.215866	0.0544654
chr12:114917349-114919420	POLR2A	0.215715	0.0546383
chr8:8792812-8793450	EP300	0.215705	0.0546498
chr1:41951337-41952557	EP300	0.215697	0.0546596
chr11:129201051-129201501	POLR2A	-0.215635	0.0547305
chr8:29526758-29527252	POLR2A	-0.215619	0.0547489
chr15:75430507-75431485	EP300	0.215611	0.0547581
chr21:45661775-45662747	EP300	0.215454	0.0549386
chr16:87979809-87980839	EP300	0.215424	0.0549743
chr5:60626188-60627139	EP300	0.215412	0.0549874
chr15:37398600-37399302	EP300	0.215294	0.0551245
chr15:63782476-63782793	EP300	0.215283	0.055137
chr7:20547662-20548334	POLR2A	0.215216	0.0552146
chr17:80341269-80342740	EP300	0.215142	0.0552996
chr1:159877856-159878214	EP300	0.214993	0.0554737
chr10:105631899-105632371	EP300	0.214948	0.0555255
chrX:23971055-23971751	POLR2A	0.214846	0.0556439
chr6:27446432-27447487	POLR2A	0.214829	0.0556639
chr21:43461802-43462138	POLR2A	-0.214723	0.0557883
chr3:186818848-186820298	EP300	0.214687	0.0558296
chr6:14210876-14212265	EP300	0.214651	0.055872
chr1:154973222-154973959	EP300	0.214566	0.0559721
chr9:139892187-139892719	POLR2A	0.214468	0.0560862
chr14:23584173-23584587	POLR2A	-0.214401	0.0561651
chr7:17139030-17139622	EP300	0.21438	0.0561903
chr14:24891908-24892406	POLR2A	-0.214377	0.0561929
chr2:128173251-128174362	EP300	0.214189	0.0564152
chr17:77788005-77789205	POLR2A	0.214172	0.0564346
chr10:121258811-121259257	POLR2A	-0.214055	0.0565734
chr11:35088353-35089014	EP300	0.214001	0.0566372
chr15:57853165-57854052	POLR2A	0.213933	0.0567171
chr9:97852323-97853100	POLR2A	0.213905	0.0567508
chrX:106918616-106919878	EP300	0.213903	0.0567522
chr10:44185071-44186287	POLR2A	0.213842	0.0568254
chr21:44860735-44861412	POLR2A	0.213823	0.0568474
chr14:102394685-102394932	POLR2A	-0.213779	0.0568996
chr3:134069735-134070244	POLR2A	0.213712	0.056979
chr9:114705474-114705801	EP300	-0.21358	0.0571367
chr15:71344648-71345111	EP300	0.213569	0.0571503
chr1:153541018-153541368	POLR2A	-0.213546	0.0571766
chr9:132646249-132647003	POLR2A	-0.213416	0.0573324
chr6:52462986-52463801	POLR2A	0.213365	0.0573933
chr1:203397549-203398747	EP300	-0.213308	0.0574612
chr2:43031459-43031995	POLR2A	-0.213255	0.0575246
chr3:51573449-51574078	EP300	0.213252	0.0575288
chr18:12059533-12060501	EP300	0.213223	0.0575637
chr7:11211452-11211818	POLR2A	-0.213165	0.057633
chr22:45663853-45665818	POLR2A	0.213098	0.0577137
chr1:32013916-32016000	EP300	0.213085	0.0577285
chr4:10459830-10460128	POLR2A	0.213039	0.0577841
chr17:21179028-21179557	POLR2A	0.212992	0.0578402
chr1:210425859-210426486	EP300	0.212966	0.057872
chr1:29513119-29513712	EP300	0.212937	0.0579063
chr2:74930380-74930986	EP300	0.212694	0.0582003
chr14:91002225-91003639	POLR2A	0.212679	0.0582184
chr1:153285020-153285679	EP300	0.212574	0.0583455
chr17:76344583-76344800	POLR2A	-0.212437	0.0585118
chr16:85368380-85369162	EP300	-0.212301	0.0586766
chr5:114970081-114970763	EP300	0.212095	0.0589289
chr13:28534227-28535582	EP300	-0.212031	0.0590068
chr1:100169822-100170448	EP300	-0.211945	0.0591124
chr2:86129469-86130031	EP300	0.211673	0.0594462
chr22:46004605-46005105	EP300	0.211619	0.0595122
chr20:43123659-43124275	EP300	-0.211589	0.0595487
chr10:73126477-73126837	POLR2A	0.211292	0.059916
chr14:76026064-76026690	POLR2A	-0.211252	0.0599655
chr3:15598936-15599562	EP300	0.211217	0.0600096
chr1:65509833-65510601	POLR2A	0.21118	0.0600555
chr11:65075657-65076417	EP300	0.211163	0.0600754
chr3:58159480-58160331	POLR2A	-0.211149	0.0600932
chr12:122444151-122444895	POLR2A	0.211079	0.0601808
chr2:20384297-20384747	EP300	0.211033	0.0602381
chr5:138726859-138727338	POLR2A	-0.21102	0.0602539
chr16:2955143-2956299	EP300	0.210929	0.0603676
chr6:72188360-72189279	POLR2A	-0.210907	0.060394
chr2:192500146-192501320	POLR2A	0.210889	0.0604172
chr17:8028886-8030941	POLR2A	0.210797	0.0605316
chr6:26550665-26551204	EP300	0.210735	0.0606091
chr6:29932518-29932996	POLR2A	0.210664	0.060698
chr19:2950013-2951316	POLR2A	0.210465	0.0609478
chr2:151322994-151324644	EP300	-0.210385	0.0610484
chr22:38003585-38004027	EP300	0.210347	0.0610956
chr19:45225317-45226285	POLR2A	0.210099	0.0614078
chr1:221997396-221997858	POLR2A	0.210042	0.0614805
chr11:60932534-60932770	EP300	-0.210015	0.0615146
chr6:99293526-99293955	POLR2A	0.209915	0.061641
chr19:31618240-31618810	POLR2A	-0.209827	0.0617529
chr2:55364733-55365179	EP300	0.209734	0.0618713
chr13:44881390-44882540	EP300	-0.209719	0.0618895
chr3:176915816-176916568	EP300	-0.209683	0.0619357
chr2:87036180-87037969	POLR2A	0.209681	0.0619383
chr9:96335091-96335714	EP300	0.209616	0.062021
chr16:88447746-88448709	POLR2A	-0.209503	0.0621647
chr2:30634490-30635785	EP300	0.209471	0.0622066
chr17:76344583-76344800	EP300	-0.209407	0.0622877
chr12:46902436-46903467	POLR2A	-0.209137	0.0626335
chr21:46742697-46743154	EP300	0.209137	0.0626336
chr6:1379465-1380035	POLR2A	-0.209131	0.062641
chr19:16998180-16998813	POLR2A	0.209026	0.0627762
chr20:62494990-62495919	POLR2A	0.208957	0.0628651
chr21:45663780-45664292	POLR2A	0.208887	0.0629553
chr6:31275675-31276750	POLR2A	0.208809	0.0630555
chr5:2758027-2758649	EP300	0.208792	0.0630783
chr1:1092773-1094464	EP300	0.208693	0.063206
chr11:69251729-69252339	EP300	0.20866	0.0632489
chr17:41420926-41421352	POLR2A	0.208537	0.063408
chr7:139930387-139931664	POLR2A	0.20851	0.0634426
chr6:33216115-33216400	POLR2A	0.208491	0.063468
chr21:33105542-33105881	EP300	0.208367	0.0636287
chr1:993389-994502	POLR2A	0.20831	0.0637024
chr11:63686695-63687182	POLR2A	0.208232	0.0638041
chr14:105541679-105542074	POLR2A	0.208232	0.0638043
chr3:194239261-194239991	POLR2A	0.208227	0.0638103
chr5:141190748-141191781	EP300	-0.208072	0.0640129
chr6:14295434-14295629	POLR2A	-0.208058	0.0640314
chr20:20724152-20724496	POLR2A	0.208049	0.0640431
chr5:80216788-80217198	EP300	0.208028	0.06407
chr13:98081720-98082474	POLR2A	0.208017	0.0640844
chr6:88889123-88889988	EP300	-0.208013	0.0640907
chr20:35616549-35617620	POLR2A	-0.207968	0.0641493
chr1:171714080-171714528	POLR2A	0.207956	0.0641647
chr19:47827546-47828152	POLR2A	0.207938	0.0641879
chr1:156677178-156677728	POLR2A	0.207845	0.0643107
chr22:44946456-44947425	POLR2A	-0.207773	0.0644054
chr1:41823875-41824544	EP300	0.207669	0.0645409
chr6:111612260-111613486	EP300	0.207577	0.0646628
chr7:106011932-106012374	EP300	0.207572	0.064669
chr10:22535494-22536352	POLR2A	0.207572	0.0646695
chr10:30841081-30841606	EP300	0.207536	0.064716
chr22:36858212-36858452	EP300	0.20735	0.064962
chr1:156679514-156679883	POLR2A	0.207096	0.0652986
chrY:23402117-23403331	POLR2A	0.207021	0.065399
chr13:80915925-80916437	EP300	-0.206952	0.0654908
chr12:127631747-127632831	EP300	0.206877	0.0655906
chr20:453630-453831	POLR2A	-0.206859	0.0656141
chr12:26266718-26268279	POLR2A	-0.20685	0.0656266
chr20:62465971-62467162	POLR2A	0.206613	0.0659426
chr20:19706756-19707229	EP300	-0.206602	0.065957
chr19:47220951-47221237	EP300	0.206586	0.0659785
chr12:8178619-8179921	EP300	0.206556	0.0660191
chr5:175116406-175116999	EP300	0.206503	0.06609
chr5:139017031-139017541	POLR2A	0.206489	0.0661091
chr21:38935728-38936414	POLR2A	0.206464	0.0661427
chr1:98518440-98520226	EP300	0.206435	0.0661813
chr12:125153099-125153485	EP300	0.206435	0.0661813
chr4:149716268-149716762	EP300	0.206169	0.066539
chr6:36320893-36321757	EP300	-0.206119	0.0666061
chr1:17767804-17768710	POLR2A	0.206061	0.0666848
chr9:98173547-98174448	EP300	0.206037	0.0667169
chr2:96995983-96996686	EP300	-0.206018	0.0667424
chr19:40314940-40315764	EP300	0.205815	0.0670173
chr9:120487657-120488267	EP300	-0.205633	0.0672651
chr16:23473046-23473629	POLR2A	-0.205583	0.0673336
chr4:77867882-77868891	POLR2A	0.205501	0.0674453
chr16:756470-756962	EP300	0.205482	0.0674707
chr12:69460304-69461303	EP300	0.205426	0.0675464
chr14:102429403-102429743	POLR2A	-0.205393	0.0675916
chr14:69516370-69516842	EP300	0.205211	0.0678409
chr10:30720149-30721034	POLR2A	0.205094	0.0680019
chr9:139826527-139826918	EP300	-0.204946	0.0682042
chr20:48900220-48901229	POLR2A	0.20491	0.0682535
chr18:43373209-43373776	EP300	0.204882	0.0682925
chr21:43061876-43062943	EP300	0.204671	0.0685831
chr1:181095947-181096762	EP300	-0.204513	0.0688028
chr1:201986885-201988491	EP300	0.204335	0.0690486
chr4:184328209-184328774	POLR2A	-0.204176	0.0692706
chr14:38054132-38054544	POLR2A	0.204128	0.0693373
chr15:37398600-37399302	POLR2A	0.204057	0.0694364
chr3:184458065-184458687	EP300	0.204051	0.0694439
chr1:229073482-229074724	POLR2A	0.204035	0.0694664
chr1:229073482-229074724	EP300	0.204034	0.0694681
chr20:58621091-58621589	EP300	-0.203836	0.0697458
chr7:11211452-11211818	EP300	-0.203748	0.0698688
chr19:42443895-42445228	POLR2A	0.203746	0.0698719
chr18:11947160-11947721	EP300	0.203586	0.0700959
chr3:156847368-156848754	POLR2A	0.203579	0.0701062
chr2:242801648-242802843	POLR2A	0.203461	0.0702725
chr10:31422037-31424221	EP300	0.203395	0.0703649
chr7:128695994-128696813	POLR2A	0.20339	0.0703722
chr8:144300456-144303119	POLR2A	0.203367	0.0704043
chr3:190414290-190414901	POLR2A	0.20331	0.070485
chr4:57254541-57255026	EP300	0.203202	0.0706374
chr1:157253862-157254252	EP300	0.203194	0.0706483
chr20:60874724-60875240	EP300	-0.203085	0.0708034
chr3:171684674-171685551	EP300	-0.202894	0.0710738
chr13:52400693-52402375	EP300	-0.202812	0.0711907
chr1:223363128-223364099	POLR2A	0.202758	0.0712674
chr19:44124579-44125060	EP300	0.202701	0.0713499
chr11:34621707-34622844	POLR2A	-0.202664	0.0714019
chr13:29328777-29329963	EP300	0.202427	0.0717403
chr1:26945705-26948698	POLR2A	0.202338	0.071868
chr18:19746159-19746525	POLR2A	0.20226	0.0719808
chr20:4446595-4447240	EP300	0.202099	0.0722124
chr2:231275982-231277149	EP300	0.201873	0.0725374
chr7:154999343-155001161	POLR2A	0.201846	0.0725775
chr17:41441420-41441788	POLR2A	0.20179	0.0726574
chr5:176782629-176783202	POLR2A	0.201763	0.0726977
chr1:41951337-41952557	POLR2A	0.201669	0.0728327
chr7:22398799-22399401	EP300	0.201626	0.0728955
chr19:4088866-4090167	POLR2A	-0.201538	0.0730239
chr2:85153988-85154476	POLR2A	0.201533	0.0730314
chr6:37524604-37525395	POLR2A	0.201459	0.0731388
chr2:131112252-131113164	EP300	-0.201421	0.0731943
chr5:150477506-150477962	EP300	0.201352	0.0732946
chr20:20724152-20724496	EP300	0.201344	0.0733064
chrX:57633530-57635197	EP300	-0.201227	0.073476
chr12:133005141-133006575	EP300	0.201192	0.0735273
chr10:63539603-63540521	EP300	0.201097	0.0736663
chr16:22203113-22204034	EP300	0.200917	0.0739307
chr5:112269820-112270386	POLR2A	0.200788	0.0741192
chr9:140199412-140199809	POLR2A	0.200781	0.0741299
chr6:85481269-85485946	POLR2A	-0.200769	0.0741471
chr17:73293451-73294037	EP300	-0.200673	0.074289
chr1:209279485-209280255	EP300	0.200654	0.0743168
chr2:20384297-20384747	POLR2A	0.200577	0.074431
chr1:9503874-9504877	POLR2A	0.200564	0.0744499
chrX:129245668-129246153	EP300	0.20054	0.0744859
chr16:2910575-2911541	POLR2A	0.200459	0.0746043
chr3:58167656-58168365	EP300	0.200457	0.0746085
chr3:195896638-195897215	POLR2A	0.200437	0.0746376
chr10:178815-179815	POLR2A	0.200422	0.0746601
chr1:46955170-46955918	EP300	0.200388	0.0747099
chr18:77616449-77617153	POLR2A	-0.200385	0.074715
chr22:50971581-50972030	EP300	0.200318	0.0748137
chrX:47415396-47416056	EP300	0.200302	0.0748368
chr3:142800594-142802254	EP300	0.200178	0.0750206
chr4:70583959-70585155	POLR2A	-0.20017	0.0750331
chr17:79314389-79318792	EP300	0.200053	0.0752074
chr21:44765825-44766380	POLR2A	0.200046	0.0752173
chr22:42772044-42772336	POLR2A	0.199903	0.0754309
chr1:117030780-117031044	POLR2A	0.199855	0.0755014
chr2:74939335-74939617	EP300	0.199836	0.0755309
chr21:44775004-44776035	EP300	-0.199814	0.0755625
chr17:76347451-76348110	EP300	-0.199734	0.0756829
chr22:39513435-39514270	EP300	0.199709	0.0757196
chr11:128757167-128757514	EP300	0.199684	0.075757
chr2:138829218-138830443	POLR2A	0.199606	0.075875
chr1:233808948-233810304	EP300	0.199562	0.0759409
chr2:114081985-114082871	EP300	0.199534	0.0759828
chr13:107225650-107226661	POLR2A	-0.199509	0.0760194
chr20:1801307-1801756	EP300	0.199309	0.0763212
chr3:58456463-58457544	EP300	-0.19918	0.0765148
chr21:28221663-28222116	POLR2A	-0.199062	0.0766927
chr15:99995064-99995622	EP300	0.199051	0.076709
chr5:176782629-176783202	EP300	0.199023	0.0767526
chr18:2636221-2637605	POLR2A	-0.19902	0.0767564
chr19:18130756-18131423	POLR2A	0.198834	0.0770382
chr2:187263681-187264169	EP300	-0.198823	0.0770554
chr6:28179965-28181134	POLR2A	0.198656	0.0773081
chr4:1338970-1340330	POLR2A	0.198654	0.0773111
chr15:70826879-70829311	EP300	0.198603	0.077389
chr4:5034857-5035565	POLR2A	0.198492	0.0775587
chr2:43356929-43357750	EP300	0.198348	0.0777778
chr19:9517283-9518324	POLR2A	0.198269	0.0778986
chr18:2916164-2916577	EP300	0.198231	0.0779567
chr12:28126233-28127051	POLR2A	0.198101	0.0781559
chr20:48391675-48392320	POLR2A	-0.198071	0.0782021
chr19:863876-864250	EP300	0.198032	0.0782623
chr14:24081469-24081972	EP300	0.197868	0.0785149
chr1:59755894-59756699	POLR2A	0.197845	0.0785494
chr12:56913882-56915081	POLR2A	0.197789	0.0786365
chr18:77715299-77715680	POLR2A	0.197705	0.0787656
chr6:10314960-10315964	POLR2A	-0.197675	0.0788123
chr1:110355174-110355834	EP300	0.197662	0.0788317
chr2:11622652-11624354	POLR2A	0.197643	0.078861
chr9:38437206-38437870	EP300	0.197572	0.0789711
chr15:81291796-81292375	EP300	-0.197563	0.0789848
chr9:108005278-108005757	EP300	-0.197523	0.0790478
chr16:405056-405563	EP300	0.197499	0.0790848
chr21:45623574-45623943	POLR2A	0.197436	0.0791827
chr22:42772044-42772336	EP300	0.197239	0.0794885
chr6:143281083-143281967	EP300	0.197176	0.0795862
chr16:69121165-69121414	EP300	0.197092	0.079716
chr11:59323771-59324198	POLR2A	0.197052	0.0797797
chr17:72635550-72636544	EP300	0.197049	0.0797836
chr20:57739639-57740307	POLR2A	0.197036	0.0798034
chr21:43061876-43062943	POLR2A	0.19698	0.0798909
chrX:47492090-47492440	POLR2A	-0.196951	0.0799364
chr17:38514717-38515187	EP300	-0.196903	0.0800109
chr1:208136144-208137640	EP300	0.196862	0.0800757
chr1:41823875-41824544	POLR2A	0.19673	0.0802831
chr1:100169822-100170448	POLR2A	-0.196721	0.0802973
chr20:23136530-23137188	POLR2A	0.196689	0.0803475
chr14:105124138-105124766	POLR2A	0.196622	0.0804522
chr3:16280117-16281717	EP300	-0.19658	0.0805173
chr10:3509518-3510180	POLR2A	0.196519	0.080614
chr2:238382652-238383102	POLR2A	0.196395	0.0808089
chr8:134368312-134369619	EP300	0.196387	0.0808216
chr1:48024185-48025174	POLR2A	0.196327	0.0809167
chr17:77788005-77789205	EP300	0.196304	0.0809517
chr10:70817052-70817712	EP300	0.196226	0.0810752
chr14:52779505-52780254	POLR2A	0.196155	0.081188
chr16:67538226-67538769	EP300	0.196074	0.0813155
chr19:54775533-54775830	POLR2A	0.196038	0.0813734
chr7:30222434-30222796	EP300	0.196	0.0814338
chr7:46596595-46597524	POLR2A	0.195957	0.0815007
chr6:131644305-131644782	POLR2A	0.195933	0.0815389
chr22:21979632-21980091	POLR2A	0.195825	0.0817113
chr5:112824990-112825482	EP300	-0.195789	0.0817686
chr9:125869011-125869486	EP300	0.195758	0.081817
chr17:81013925-81014389	EP300	0.195504	0.0822232
chr13:64652183-64653202	EP300	-0.195502	0.0822256
chr6:47831538-47832044	EP300	0.195468	0.0822805
chr6:163817565-163818245	POLR2A	0.195465	0.082285
chr14:52779505-52780254	EP300	0.195461	0.0822917
chr6:30068502-30068870	EP300	0.195427	0.0823457
chr20:46067346-46068196	EP300	0.19536	0.0824528
chr2:43036677-43039039	EP300	0.19536	0.0824532
chr1:158146152-158147202	EP300	0.195299	0.0825513
chr6:14108617-14109697	EP300	0.195243	0.0826406
chr3:58167656-58168365	POLR2A	0.195141	0.0828046
chr16:25072047-25072632	POLR2A	0.194949	0.0831126
chr10:25348727-25349423	POLR2A	0.194943	0.0831234
chr20:45987028-45990554	POLR2A	0.194892	0.0832043
chr4:144400318-144403057	EP300	-0.194856	0.0832633
chr1:192562151-192562880	EP300	-0.194823	0.0833168
chr1:225654713-225655758	POLR2A	0.19471	0.0834986
chr3:124779960-124780373	EP300	0.194703	0.0835102
chr2:120996274-120996598	EP300	-0.194669	0.0835659
chr1:161356028-161356652	EP300	-0.194661	0.0835787
chr19:47121932-47122500	EP300	-0.194572	0.0837226
chr1:154972192-154973200	EP300	0.194552	0.0837553
chr10:6298441-6298686	EP300	0.194523	0.083802
chr16:14379572-14380298	EP300	0.1945	0.0838385
chr2:62422033-62422470	EP300	0.194457	0.0839082
chr1:29513119-29513712	POLR2A	0.194431	0.0839502
chr14:100659068-100659788	POLR2A	0.19437	0.0840506
chr5:34500460-34500963	POLR2A	0.194357	0.0840711
chr1:85046349-85046820	POLR2A	0.194273	0.0842084
chr21:46786708-46787342	POLR2A	0.194236	0.084268
chr1:112013331-112014255	EP300	0.19419	0.0843433
chr6:27064533-27065378	POLR2A	0.194123	0.0844524
chr22:50345940-50346623	EP300	0.193998	0.084657
chr1:8262134-8263040	EP300	0.19397	0.084702
chr5:147201046-147201746	POLR2A	0.193825	0.0849399
chr17:66230859-66231488	POLR2A	0.193613	0.0852882
chr11:128161705-128162109	POLR2A	0.193524	0.0854343
chr17:76253944-76255684	EP300	0.193493	0.0854856
chr10:5530199-5531333	POLR2A	0.193329	0.0857562
chr9:95880146-95880921	EP300	0.193031	0.0862491
chr12:96664847-96665791	EP300	0.192895	0.0864752
chr10:32218280-32218612	POLR2A	0.192866	0.0865226
chr1:117031747-117032412	POLR2A	0.192781	0.0866653
chr3:125709068-125709598	POLR2A	0.192769	0.0866853
chr5:90597090-90597759	POLR2A	-0.192725	0.0867581
chr1:247507211-247507475	POLR2A	0.192611	0.0869487
chr8:8787457-8788060	POLR2A	0.192601	0.0869652
chr17:48996926-48997706	EP300	0.192335	0.0874106
chr7:142190855-142191738	EP300	0.192302	0.0874661
chr1:59183847-59184543	EP300	0.192236	0.0875767
chr12:67851250-67852393	POLR2A	0.192171	0.0876853
chr1:150539552-150541082	POLR2A	0.192159	0.0877053
chr3:149959960-149960709	EP300	-0.192144	0.0877307
chr6:32984718-32986378	EP300	0.192097	0.0878105
chr11:128172296-128173014	EP300	-0.192079	0.0878411
chr1:16511212-16511792	EP300	0.192038	0.0879103
chr2:85153988-85154476	EP300	0.192032	0.0879199
chr15:63782476-63782793	POLR2A	0.191894	0.0881519
chr10:105001086-105001968	POLR2A	0.191783	0.0883405
chr17:76247500-76247929	POLR2A	0.19177	0.0883621
chr16:14423689-14424212	POLR2A	-0.19175	0.0883949
chr13:42138920-42140428	EP300	0.191738	0.0884168
chr20:46653726-46654278	POLR2A	0.191728	0.0884337
chr2:70350315-70350892	EP300	-0.191639	0.0885844
chr6:64307435-64309176	EP300	-0.191576	0.0886898
chr1:8214660-8215224	POLR2A	-0.191564	0.0887111
chr11:35088353-35089014	POLR2A	0.191406	0.0889787
chr17:79360300-79361324	EP300	0.191291	0.0891749
chr20:50664245-50664892	POLR2A	-0.191281	0.0891914
chr15:57853165-57854052	EP300	0.191265	0.0892197
chr21:40395029-40395662	EP300	0.190901	0.0898408
chr14:105327046-105327788	POLR2A	0.190885	0.089869
chr1:89739985-89740856	POLR2A	0.190836	0.0899533
chr11:129149740-129150854	EP300	-0.190554	0.090437
chr6:170208274-170208700	EP300	0.190478	0.0905694
chr20:62285532-62286363	EP300	-0.190349	0.0907909
chr17:66015947-66016905	EP300	0.190321	0.0908392
chr2:133110845-133111349	POLR2A	-0.190298	0.0908792
chr1:247539969-247540387	POLR2A	-0.190263	0.0909395
chr3:15598936-15599562	POLR2A	0.190106	0.0912123
chr5:126366832-126367218	EP300	0.18997	0.0914473
chr17:42101477-42102033	EP300	0.189748	0.091835
chr7:142190855-142191738	POLR2A	0.18974	0.091849
chr8:130702947-130703457	POLR2A	0.189543	0.092193
chr3:195918941-195920232	POLR2A	-0.189488	0.0922879
chr19:35661070-35661333	EP300	0.189416	0.0924147
chr3:119147448-119147726	POLR2A	-0.189409	0.0924271
chr19:52054127-52054840	POLR2A	0.189242	0.0927195
chr7:30208837-30209260	EP300	0.189223	0.0927541
chr10:74091303-74091487	EP300	0.18915	0.092881
chr6:27155770-27156705	POLR2A	0.189149	0.092884
chr22:41684112-41684856	POLR2A	-0.189129	0.0929182
chr9:132647857-132648424	EP300	0.189014	0.0931219
chr5:80705601-80706130	EP300	0.189012	0.0931247
chr17:79318816-79320772	EP300	0.18887	0.0933755
chr5:72233478-72233837	EP300	0.188859	0.0933953
chr6:28456355-28458858	EP300	-0.188849	0.0934121
chr9:27586292-27586921	EP300	0.188673	0.0937245
chr6:40964262-40965802	EP300	0.188565	0.0939158
chr11:65333197-65334004	POLR2A	0.188492	0.0940452
chr19:10215308-10215762	EP300	0.188338	0.0943185
chr15:74274053-74274520	POLR2A	0.188297	0.0943922
chr6:168216060-168216864	EP300	0.18828	0.0944218
chr11:72915708-72916228	EP300	-0.188272	0.0944365
chr3:65016387-65017137	POLR2A	0.188242	0.0944895
chr3:128336196-128337224	EP300	0.188181	0.0945993
chr10:13200077-13201003	POLR2A	0.188175	0.09461
chr15:70826879-70829311	POLR2A	0.188174	0.0946107
chr2:192030762-192031661	EP300	0.188149	0.0946566
chr2:91954416-91955027	EP300	0.188104	0.0947364
chr15:51173291-51174706	EP300	-0.187891	0.0951183
chrX:73755121-73757259	POLR2A	-0.187811	0.0952619
chr12:88826876-88827259	EP300	-0.187773	0.0953299
chr6:29933638-29934209	POLR2A	0.187769	0.0953357
chr16:73104351-73105610	POLR2A	-0.187698	0.0954643
chr8:96194519-96194977	EP300	0.187433	0.0959408
chr16:31124444-31124859	POLR2A	0.187425	0.0959553
chr9:140067643-140068704	EP300	0.187403	0.095996
chr21:44760618-44762312	EP300	0.187397	0.0960067
chr6:151177923-151179600	EP300	0.187296	0.0961879
chr20:57752854-57753191	EP300	0.187278	0.0962208
chr16:57643301-57644141	EP300	0.187276	0.0962257
chr5:71852171-71853260	EP300	0.187055	0.0966262
chr11:10947970-10949679	POLR2A	0.187002	0.0967211
chr14:54917211-54917639	EP300	0.186993	0.0967381
chr3:134069735-134070244	EP300	0.18692	0.0968704
chr14:38052617-38053419	POLR2A	0.186835	0.0970247
chr1:202781479-202781985	POLR2A	0.18675	0.0971802
chr3:129346288-129346523	POLR2A	0.186615	0.0974256
chr6:13712805-13713108	EP300	0.18641	0.097801
chr2:30888952-30889837	EP300	0.186388	0.0978425
chr10:74091604-74092150	EP300	0.18638	0.097856
chr11:6224566-6225095	POLR2A	0.186274	0.0980516
chr1:1003887-1006119	POLR2A	0.186266	0.0980661
chr5:1552501-1553295	EP300	0.186263	0.0980711
chr14:35119808-35120868	EP300	-0.186048	0.0984665
chr19:384369-384994	EP300	0.186025	0.0985089
chr4:40187376-40188060	EP300	-0.186011	0.0985344
chr2:242805694-242806109	POLR2A	0.186006	0.0985432
chr19:14172746-14173357	EP300	0.185951	0.098646
chr6:25167265-25168531	POLR2A	0.185898	0.098742
chr16:66164369-66164809	POLR2A	0.185718	0.0990747
chr14:103585248-103585750	EP300	0.185549	0.0993894
chr11:67142258-67143040	POLR2A	0.185397	0.0996713
chr3:39375720-39376114	POLR2A	0.185248	0.0999481
chr2:31541029-31543236	POLR2A	-0.185234	0.0999748
chr1:27848725-27849330	POLR2A	0.185142	0.100147
chr6:20068316-20069900	EP300	0.185141	0.100149
chr9:92218333-92219442	EP300	0.185106	0.100214
chr2:219270715-219271508	POLR2A	0.18508	0.100262
chr4:169971332-169974645	EP300	-0.184892	0.100613
chr5:172761072-172762095	POLR2A	-0.184771	0.10084
chr20:57760146-57760551	POLR2A	0.184753	0.100875
chr6:31529661-31530321	EP300	0.184728	0.100921
chr2:74722640-74723021	POLR2A	0.184703	0.100969
chr12:109036250-109036627	EP300	-0.184548	0.10126
chr17:37023935-37024946	EP300	-0.184521	0.10131
chr3:193851587-193853189	POLR2A	0.184508	0.101334
chr11:10951981-10953734	EP300	0.184477	0.101393
chr13:95201071-95202197	EP300	0.184468	0.101409
chr19:4088140-4088390	POLR2A	0.184464	0.101418
chr5:150474739-150475397	EP300	0.184414	0.101512
chr6:110360486-110361670	EP300	-0.184402	0.101535
chr7:30220327-30220704	EP300	0.184302	0.101723
chr14:74895789-74896445	EP300	0.184217	0.101884
chr1:207064673-207065101	EP300	-0.184168	0.101976
chr12:14926467-14926802	POLR2A	-0.184117	0.102074
chr11:101312331-101313453	POLR2A	0.184108	0.102091
chr14:20895439-20896611	EP300	0.184003	0.10229
chr21:46739447-46739951	POLR2A	0.183946	0.102398
chr7:45232412-45232709	POLR2A	0.183945	0.102401
chr11:67325567-67326496	POLR2A	-0.183938	0.102413
chr21:43887229-43887893	EP300	0.183931	0.102427
chr8:144108224-144108528	EP300	0.183781	0.102711
chr12:8825073-8825336	EP300	-0.183766	0.102739
chr20:43123659-43124275	POLR2A	-0.183758	0.102756
chr4:39152701-39153112	POLR2A	0.183543	0.103165
chr2:15779946-15786544	POLR2A	0.183507	0.103234
chr6:2853307-2853551	POLR2A	0.18342	0.103401
chr7:48125448-48127402	EP300	0.18341	0.10342
chr14:105293963-105294327	POLR2A	0.183354	0.103527
chr1:12578897-12579595	EP300	0.183238	0.103749
chr20:48901971-48903006	POLR2A	0.183208	0.103807
chr9:114792128-114792885	EP300	-0.183108	0.103998
chr1:234917503-234918918	EP300	0.183067	0.104077
chr9:140199412-140199809	EP300	0.183045	0.104119
chr5:131829843-131830240	POLR2A	0.183035	0.10414
chr1:108622070-108622734	POLR2A	0.183006	0.104195
chr20:48901281-48901618	POLR2A	0.182901	0.104397
chr22:46004605-46005105	POLR2A	0.18285	0.104496
chr14:81712700-81714207	POLR2A	-0.182786	0.104618
chr10:96943127-96943923	EP300	0.182772	0.104647
chrX:13169949-13171563	EP300	0.182757	0.104675
chr3:128573360-128573826	EP300	-0.1827	0.104786
chr21:44529055-44529542	EP300	0.182643	0.104896
chr1:31949674-31950331	POLR2A	0.182634	0.104914
chr12:860254-860855	EP300	0.182607	0.104965
chr14:21149221-21152209	EP300	0.182457	0.105257
chr12:9854724-9855380	POLR2A	-0.182431	0.105307
chr12:91527590-91528115	POLR2A	0.182302	0.105557
chr22:39604282-39604687	EP300	-0.182268	0.105622
chr3:195542353-195542587	EP300	0.182261	0.105637
chr2:20618253-20618600	EP300	-0.182261	0.105637
chr1:151168180-151168563	EP300	-0.182234	0.105689
chr1:46955170-46955918	POLR2A	0.182207	0.105743
chr12:8771636-8772374	EP300	-0.18219	0.105774
chr1:25565964-25566942	EP300	0.182149	0.105854
chr10:124133216-124133500	EP300	-0.182132	0.105887
chr1:209909697-209910372	EP300	0.182114	0.105923
chr7:135665442-135665916	EP300	0.182053	0.106042
chr6:31789531-31790573	EP300	0.181835	0.106468
chr2:20336846-20337488	EP300	0.181812	0.106514
chr17:80453696-80453991	POLR2A	0.181721	0.106691
chr6:159514663-159515120	POLR2A	0.18168	0.106772
chr13:31405863-31407895	POLR2A	-0.181619	0.106892
chr1:185342845-185343783	EP300	0.181616	0.106898
chr13:80850358-80851610	POLR2A	0.181552	0.107022
chr3:124781688-124782557	POLR2A	0.181533	0.10706
chrX:120337126-120337476	POLR2A	-0.181495	0.107135
chr1:110140773-110141201	POLR2A	-0.181476	0.107172
chr21:46786708-46787342	EP300	0.181459	0.107207
chr22:46285109-46286252	POLR2A	0.181278	0.107562
chr13:29148694-29149502	POLR2A	-0.181271	0.107576
chr6:2763216-2763570	POLR2A	0.181241	0.107637
chr16:88447746-88448709	EP300	-0.18118	0.107756
chr6:44204802-44206020	EP300	0.181033	0.108046
chr2:10274411-10275206	EP300	-0.180989	0.108133
chr2:43356929-43357750	POLR2A	0.180974	0.108164
chr19:18414207-18414595	EP300	0.180875	0.10836
chr4:76105654-76107272	EP300	-0.180823	0.108464
chr2:231914673-231915710	EP300	0.18071	0.108688
chr1:181095947-181096762	POLR2A	-0.180697	0.108714
chr1:192458855-192459444	POLR2A	0.180674	0.108761
chr19:41681608-41682645	EP300	0.180619	0.108868
chr1:221916049-221916970	EP300	0.180601	0.108905
chr14:55569733-55570328	POLR2A	-0.180597	0.108913
chr6:24796751-24797218	POLR2A	0.180596	0.108916
chr20:56705611-56706020	EP300	0.18051	0.109086
chr11:62163878-62164547	POLR2A	0.180381	0.109344
chr17:25620233-25620536	EP300	0.180335	0.109436
chr9:140117547-140118419	POLR2A	0.180253	0.1096
chr11:129201051-129201501	EP300	-0.180137	0.109832
chr4:185306820-185307323	POLR2A	-0.180113	0.109881
chr12:69724807-69726000	EP300	0.180107	0.109892
chr10:6296262-6296590	POLR2A	-0.180005	0.110097
chr13:114927078-114928017	POLR2A	0.179975	0.110157
chr10:124133216-124133500	POLR2A	-0.179899	0.11031
chr12:26266718-26268279	EP300	-0.179878	0.110353
chr15:31590684-31591491	POLR2A	0.179556	0.111003
chr6:12288026-12288303	EP300	0.179513	0.11109
chr22:42315191-42317213	EP300	0.179469	0.111179
chr4:1049547-1050085	EP300	-0.179301	0.111518
chr4:85494002-85494299	POLR2A	0.179287	0.111547
chr1:156679514-156679883	EP300	0.179261	0.111601
chr4:121482659-121483226	POLR2A	0.179146	0.111834
chr16:33509650-33510147	EP300	0.179058	0.112013
chr19:35806748-35807076	POLR2A	0.179017	0.112096
chr1:207098389-207099046	POLR2A	-0.179001	0.112129
chr18:46547863-46548555	EP300	0.178892	0.11235
chr18:44386254-44386351	EP300	-0.178812	0.112514
chr22:46934347-46934705	EP300	0.178805	0.112528
chr5:72234048-72234495	POLR2A	0.178791	0.112557
chr6:42421408-42421825	POLR2A	0.178779	0.112582
chr3:31690891-31691368	EP300	0.17876	0.112622
chr18:44386254-44386351	POLR2A	-0.178756	0.11263
chr16:28543275-28545217	POLR2A	0.178744	0.112654
chr21:44850149-44851406	EP300	0.178718	0.112707
chr8:144328000-144328437	EP300	0.178701	0.112742
chr11:72853889-72854971	POLR2A	0.178689	0.112765
chr19:42027558-42027942	POLR2A	0.178423	0.113311
chr1:235091427-235091889	EP300	0.178409	0.113341
chr1:150154222-150155035	POLR2A	-0.178342	0.113477
chr22:50346670-50347243	EP300	0.178223	0.113723
chr9:101997763-101998553	EP300	0.178141	0.113892
chr17:81066678-81068138	EP300	0.178003	0.114178
chr2:8659218-8659740	EP300	-0.177976	0.114234
chr5:77779539-77780200	POLR2A	0.177961	0.114264
chr22:37997420-37998125	EP300	0.177829	0.114537
chr14:105493198-105493960	EP300	0.177822	0.114551
chr12:13025032-13026152	EP300	0.17781	0.114576
chr19:54885152-54886148	EP300	0.177761	0.114678
chr10:3506875-3508033	EP300	0.177622	0.114966
chr5:135359253-135360361	EP300	-0.177621	0.114968
chrX:73755121-73757259	EP300	-0.177615	0.114981
chr5:173390842-173391908	POLR2A	-0.177598	0.115017
chr3:121676437-121677050	EP300	0.177426	0.115375
chr4:24472339-24473298	POLR2A	0.177421	0.115384
chr4:3293369-3294666	EP300	0.177401	0.115426
chr20:19706756-19707229	POLR2A	-0.177385	0.115459
chr1:110418068-110418794	POLR2A	0.177366	0.115498
chr14:69516370-69516842	POLR2A	0.177298	0.115642
chr18:19746159-19746525	EP300	0.177269	0.115702
chr8:102092753-102093558	POLR2A	-0.177254	0.115732
chr1:235090400-235090894	EP300	0.177079	0.116099
chr19:58175429-58176891	EP300	0.176988	0.11629
chr21:46266262-46266927	EP300	0.176837	0.116607
chr11:65419093-65420958	EP300	-0.17663	0.117041
chr10:135074637-135075259	POLR2A	0.176593	0.117119
chr19:52052756-52053435	EP300	0.176548	0.117215
chr1:157244493-157245252	EP300	0.176478	0.117362
chr8:130716314-130716614	EP300	0.176465	0.11739
chr4:683556-684022	POLR2A	0.17646	0.117399
chr21:45623574-45623943	EP300	0.176235	0.117875
chr17:1171283-1172087	EP300	0.176213	0.117923
chr8:66893652-66894854	POLR2A	-0.176204	0.117942
chr10:74032298-74033054	EP300	0.176173	0.118007
chr11:6224566-6225095	EP300	0.176173	0.118007
chr14:94840024-94840494	POLR2A	0.175989	0.118398
chr19:461585-462504	POLR2A	-0.175854	0.118685
chr3:65012934-65013388	POLR2A	0.175827	0.118743
chr9:110253208-110255148	POLR2A	0.175766	0.118871
chr16:66440760-66441086	POLR2A	-0.175645	0.119131
chr11:61872442-61873164	EP300	0.175553	0.119328
chr1:225654713-225655758	EP300	0.175551	0.119331
chr20:52354960-52355335	POLR2A	-0.175453	0.119542
chr22:38614509-38615201	EP300	-0.175446	0.119556
chr17:61779039-61779866	POLR2A	-0.175354	0.119754
chr1:76079497-76083110	EP300	0.175338	0.119787
chr16:11893965-11894564	EP300	0.175306	0.119856
chr3:5031697-5032262	EP300	-0.175283	0.119905
chr1:210425859-210426486	POLR2A	0.175221	0.120039
chr14:65637336-65637929	POLR2A	-0.175191	0.120103
chr6:37750628-37752766	EP300	-0.175086	0.120328
chr19:9517283-9518324	EP300	0.175063	0.120378
chr21:40351191-40352094	EP300	0.175045	0.120417
chr21:43084242-43084724	EP300	0.174958	0.120605
chr2:46483600-46484190	POLR2A	-0.17493	0.120664
chr2:102516086-102517540	POLR2A	0.174863	0.120809
chr3:2139258-2139840	POLR2A	-0.174832	0.120877
chr3:126700801-126702091	EP300	0.174655	0.121259
chr2:112376174-112376983	EP300	0.174645	0.12128
chr7:475652-476495	EP300	-0.174624	0.121325
chr5:108071399-108071937	EP300	0.174547	0.121493
chr6:159514663-159515120	EP300	0.17432	0.121985
chr5:106700199-106701196	POLR2A	-0.174291	0.122049
chr12:125188337-125188793	EP300	0.174252	0.122133
chr9:4892272-4893377	POLR2A	-0.174202	0.122242
chr14:92970049-92970866	POLR2A	-0.174132	0.122395
chr11:118740347-118741808	POLR2A	0.174065	0.122541
chr17:8648933-8649918	POLR2A	0.174004	0.122674
chr17:76275512-76276073	EP300	-0.173934	0.122826
chr17:79698063-79698611	EP300	0.173899	0.122904
chr1:232765562-232766757	POLR2A	0.173899	0.122904
chr13:44891658-44892855	EP300	-0.173859	0.122991
chr3:65012934-65013388	EP300	0.173849	0.123013
chr14:103221043-103221294	POLR2A	0.173824	0.123067
chr20:48381597-48382143	EP300	-0.173789	0.123145
chr1:8262134-8263040	POLR2A	0.173747	0.123237
chr12:110809115-110810062	POLR2A	0.17371	0.123318
chr14:38056298-38058926	POLR2A	-0.173686	0.123369
chr17:42403873-42404541	EP300	-0.17363	0.123494
chr1:178548136-178549461	POLR2A	0.17363	0.123494
chr2:10441145-10441701	POLR2A	0.173608	0.123541
chr10:90915772-90916668	EP300	0.17353	0.123712
chrX:40693480-40694583	POLR2A	0.173447	0.123895
chr6:36086250-36086831	POLR2A	0.173437	0.123918
chr9:101997763-101998553	POLR2A	0.173411	0.123974
chr1:24476709-24478557	POLR2A	-0.173374	0.124055
chr1:207413229-207413641	POLR2A	-0.173374	0.124055
chr21:46300808-46301932	POLR2A	-0.173328	0.124158
chr2:121954895-121955564	EP300	-0.173279	0.124265
chr9:93823339-93823577	POLR2A	0.173278	0.124267
chr20:39631554-39632649	POLR2A	0.17325	0.12433
chr21:46982041-46982418	POLR2A	0.173158	0.124533
chr2:191492498-191493189	POLR2A	0.173075	0.124717
chr21:47512037-47512967	EP300	-0.172841	0.125234
chr1:223964412-223965070	POLR2A	0.172825	0.12527
chr8:134155909-134157877	POLR2A	0.172807	0.125309
chr1:22270904-22271252	EP300	0.172778	0.125375
chr12:8178619-8179921	POLR2A	0.172682	0.125587
chr3:32822209-32823444	POLR2A	0.172595	0.12578
chr12:30975218-30976529	POLR2A	0.172552	0.125877
chr20:57734165-57735311	POLR2A	0.17255	0.12588
chr22:50342653-50343263	EP300	0.17255	0.125881
chr5:172380615-172381245	EP300	-0.172505	0.125982
chr2:43162941-43165509	POLR2A	0.172466	0.126069
chr3:12512705-12513136	POLR2A	-0.172312	0.126411
chr19:47121932-47122500	POLR2A	-0.172296	0.126448
chr1:76079497-76083110	POLR2A	0.17229	0.12646
chr17:21179028-21179557	EP300	0.172257	0.126534
chr6:43757539-43758208	POLR2A	0.172244	0.126564
chr4:40684561-40685187	POLR2A	-0.172238	0.126577
chr17:80292628-80293318	POLR2A	0.1722	0.126662
chr5:43010298-43010802	POLR2A	0.172084	0.126923
chr5:172221120-172221536	EP300	0.172065	0.126964
chr2:98364061-98364664	POLR2A	0.17197	0.127178
chr15:74346089-74346762	EP300	0.171884	0.12737
chr14:24712478-24712912	POLR2A	0.171818	0.127519
chr12:56913882-56915081	EP300	0.171779	0.127606
chr8:29945919-29946367	EP300	0.171734	0.127708
chr2:85567429-85568034	POLR2A	-0.171717	0.127747
chrX:13108157-13109761	EP300	0.171712	0.127757
chr19:863876-864250	POLR2A	0.171683	0.127822
chr7:44615733-44616490	EP300	0.171672	0.127847
chr19:823649-824033	EP300	0.171637	0.127926
chr14:24891908-24892406	EP300	-0.171622	0.12796
chr10:22624164-22624584	EP300	-0.171562	0.128097
chr10:33670298-33671368	POLR2A	0.171545	0.128134
chr2:28586671-28587116	EP300	0.171542	0.128142
chr15:96886181-96887316	EP300	0.171507	0.128221
chr11:128757167-128757514	POLR2A	0.171426	0.128403
chr14:65637336-65637929	EP300	-0.17142	0.128418
chr10:135071652-135072186	EP300	-0.171381	0.128505
chr20:49046957-49047990	POLR2A	-0.17131	0.128667
chr8:128070328-128070888	POLR2A	-0.171274	0.128746
chr17:1134691-1135414	POLR2A	0.171151	0.129027
chr10:129893073-129894515	POLR2A	-0.170971	0.129436
chr1:156474571-156475442	POLR2A	0.170921	0.129549
chr10:132099619-132100429	POLR2A	0.170905	0.129586
chr6:12288471-12288939	POLR2A	0.17082	0.12978
chr9:139513814-139516057	EP300	0.170719	0.13001
chr9:72010477-72011232	EP300	0.170692	0.130072
chr3:33030511-33031191	POLR2A	0.170622	0.130231
chr6:27374842-27375650	POLR2A	0.170581	0.130326
chr1:156774241-156774987	POLR2A	0.170532	0.130438
chr2:162932247-162932644	POLR2A	0.170464	0.130592
chr21:34736686-34736981	EP300	-0.17041	0.130716
chr7:55063127-55064180	EP300	0.170389	0.130765
chr2:86132237-86133031	EP300	0.170364	0.130823
chr2:128165188-128166511	EP300	0.170325	0.130912
chr1:117046276-117046546	EP300	0.170244	0.131098
chr10:73649258-73649543	EP300	-0.170108	0.131411
chr6:30069798-30070055	EP300	0.170085	0.131463
chr9:110310564-110311130	POLR2A	-0.170027	0.131597
chr5:150474739-150475397	POLR2A	0.16994	0.131798
chr11:65581617-65582467	POLR2A	0.169917	0.131851
chr10:70821969-70822440	POLR2A	0.169899	0.131892
chr15:75430507-75431485	POLR2A	0.16985	0.132005
chr4:122174694-122175466	EP300	-0.169744	0.132249
chr20:57735447-57736375	EP300	0.169587	0.132614
chr4:185283342-185284183	POLR2A	0.169535	0.132734
chr9:93823339-93823577	EP300	0.169451	0.132929
chr16:85202361-85203644	POLR2A	0.169416	0.13301
chr2:238136215-238136731	EP300	0.169415	0.133012
chr2:12835431-12835924	EP300	-0.169372	0.133113
chr10:29228192-29229176	POLR2A	-0.169357	0.133147
[truncated: 4,597 more rows]

## Sheet: Table S7
Table S7. Co-expression of eRNAs with cancer driver genes from Cancer Gene Census and clinically-actionable genes in NJLCC lung adenocarcinomas.
eRNA_ID	mRNA_id	gene_name	median_enh (RPM)	mean_enh (RPM)	median_mRNA (TPM)	mean_mRNA (TPM)	cor_tumor	P_tumor	Pfdr_tumor	CGC	CAG
chr14:99439262-99439638	ENSG00000002834	LASP1	1540.53	1770.58	75.06	79.6375	-0.496953	3.76042e-06	0.0123981	Y	N
chr6:119131560-119132050	ENSG00000002834	LASP1	17.8539	22.843	75.06	79.6375	-0.45254	2.50359e-05	0.0254091	Y	N
chr3:128153755-128154449	ENSG00000002834	LASP1	6.07773	12.0293	75.06	79.6375	0.413188	0.00013942	0.0383056	Y	N
chr17:48228166-48229881	ENSG00000002834	LASP1	302.763	336.255	75.06	79.6375	0.468542	1.48383e-05	0.0244609	Y	N
chr1:168050487-168051314	ENSG00000002834	LASP1	199.522	286.393	75.06	79.6375	0.43706	5.99384e-05	0.0331095	Y	N
chr8:27138543-27139353	ENSG00000002834	LASP1	32.7026	42.6282	75.06	79.6375	-0.422011	0.00011184	0.0335216	Y	N
chr14:35869907-35870333	ENSG00000002834	LASP1	40.5864	64.2416	75.06	79.6375	-0.430075	8.03384e-05	0.0331095	Y	N
chr13:50209628-50210556	ENSG00000002834	LASP1	14.0522	16.6067	75.06	79.6375	-0.40565	0.000189228	0.0479912	Y	N
chr8:12614980-12615750	ENSG00000002834	LASP1	0	8.13472	75.06	79.6375	-0.448021	3.08269e-05	0.0254091	Y	N
chr2:85956061-85956566	ENSG00000002834	LASP1	12.6653	87.9242	75.06	79.6375	-0.419148	0.000108941	0.0335216	Y	N
chr7:6677160-6677690	ENSG00000002834	LASP1	145.229	160.02	75.06	79.6375	0.422386	0.000110151	0.0335216	Y	N
chr19:40823184-40823547	ENSG00000002834	LASP1	13.9892	33.4002	75.06	79.6375	0.430075	6.84714e-05	0.0331095	Y	N
chr10:5530199-5531333	ENSG00000002834	LASP1	51.6251	165.306	75.06	79.6375	0.426605	7.94886e-05	0.0331095	Y	N
chr5:150873257-150873758	ENSG00000005339	CREBBP	21.6019	24.6554	9.87	10.8603	0.453316	2.41495e-05	0.00361914	Y	Y
chr11:122939972-122941593	ENSG00000005339	CREBBP	610.902	966.364	9.87	10.8603	-0.447797	3.77649e-05	0.00478889	Y	Y
chr6:29520367-29520749	ENSG00000005339	CREBBP	513.691	1536.03	9.87	10.8603	-0.394679	0.000324411	0.0205689	Y	Y
chr1:235091009-235091332	ENSG00000005339	CREBBP	5.1867	8.26574	9.87	10.8603	0.420924	0.000101129	0.00952635	Y	Y
chr1:857998-858856	ENSG00000005339	CREBBP	13.9975	34.1232	9.87	10.8603	0.356726	0.00116217	0.0485021	Y	Y
chr21:45577144-45578223	ENSG00000005339	CREBBP	58.5018	66.2963	9.87	10.8603	0.407691	0.000174331	0.0140188	Y	Y
chr17:4934720-4935365	ENSG00000005339	CREBBP	7.8816	13.8507	9.87	10.8603	0.356892	0.00115557	0.0485021	Y	Y
chr2:198350765-198351170	ENSG00000005339	CREBBP	51.3459	84.0607	9.87	10.8603	-0.413197	0.000159153	0.0134546	Y	Y
chr3:146224354-146224928	ENSG00000005339	CREBBP	149.418	170.488	9.87	10.8603	-0.383263	0.000493721	0.0270494	Y	Y
chr20:57738628-57739120	ENSG00000005339	CREBBP	0	4.9242	9.87	10.8603	0.364609	0.000883913	0.0428568	Y	Y
chr6:119131560-119132050	ENSG00000005339	CREBBP	17.8539	22.843	9.87	10.8603	-0.363176	0.000929482	0.043162	Y	Y
chr2:113341067-113341333	ENSG00000005339	CREBBP	67.7415	75.9203	9.87	10.8603	-0.360267	0.00110279	0.0472195	Y	Y
chr21:44072400-44073713	ENSG00000005339	CREBBP	1.11371	16.5423	9.87	10.8603	0.361461	0.00098682	0.0451882	Y	Y
chr4:146101401-146102458	ENSG00000005339	CREBBP	128.937	136.92	9.87	10.8603	0.576278	4.15222e-08	4.56329e-05	Y	Y
chr1:175891327-175892100	ENSG00000005339	CREBBP	10.9533	17.2208	9.87	10.8603	-0.399097	0.000245354	0.0171884	Y	Y
chr6:1311552-1311897	ENSG00000005339	CREBBP	4.51266	7.47788	9.87	10.8603	0.391223	0.000332877	0.0207075	Y	Y
chr5:6712827-6714390	ENSG00000005339	CREBBP	25.6104	33.5661	9.87	10.8603	0.497152	2.71767e-06	0.000689243	Y	Y
chr8:27138543-27139353	ENSG00000005339	CREBBP	32.7026	42.6282	9.87	10.8603	-0.390155	0.000383811	0.0234338	Y	Y
chr19:47362970-47364689	ENSG00000005339	CREBBP	129.792	161.188	9.87	10.8603	0.540014	3.75594e-07	0.000247667	Y	Y
chr1:193226338-193227132	ENSG00000005339	CREBBP	29.3473	39.0542	9.87	10.8603	0.454433	2.29252e-05	0.00359925	Y	Y
chr1:232765562-232766757	ENSG00000005339	CREBBP	41.4315	54.7041	9.87	10.8603	0.403742	0.000204203	0.0156571	Y	Y
chr9:139737625-139738177	ENSG00000005339	CREBBP	7.20383	17.0871	9.87	10.8603	0.480094	6.59107e-06	0.00135817	Y	Y
chr1:16552665-16553895	ENSG00000005339	CREBBP	14.5314	34.9053	9.87	10.8603	0.433553	5.88648e-05	0.0061341	Y	Y
chr22:50976592-50977054	ENSG00000005339	CREBBP	22.9633	33.5348	9.87	10.8603	-0.426186	8.09231e-05	0.00808496	Y	Y
chr18:46477697-46479772	ENSG00000005339	CREBBP	293.217	372.655	9.87	10.8603	0.517557	1.29369e-06	0.000458862	Y	Y
chr17:48228166-48229881	ENSG00000005339	CREBBP	302.763	336.255	9.87	10.8603	0.576465	4.1013e-08	4.56329e-05	Y	Y
chr5:150086535-150087312	ENSG00000005339	CREBBP	54.0711	65.8489	9.87	10.8603	0.399672	0.000268759	0.0180131	Y	Y
chr17:74128438-74129346	ENSG00000005339	CREBBP	10.5848	17.142	9.87	10.8603	0.406487	0.00018298	0.0143639	Y	Y
chr9:133239884-133240790	ENSG00000005339	CREBBP	0	8.69154	9.87	10.8603	0.445949	3.38796e-05	0.00463162	Y	Y
chr19:40823184-40823547	ENSG00000005339	CREBBP	13.9892	33.4002	9.87	10.8603	0.435187	5.47971e-05	0.0060222	Y	Y
chrX:102790993-102791558	ENSG00000005339	CREBBP	0	2.28899	9.87	10.8603	0.461892	1.6122e-05	0.00302265	Y	Y
chr11:85555388-85556520	ENSG00000005339	CREBBP	5.40951	6.3984	9.87	10.8603	0.486801	4.6788e-06	0.0010284	Y	Y
chr15:55462533-55463211	ENSG00000005339	CREBBP	5.61066	8.94953	9.87	10.8603	-0.360344	0.00102588	0.045707	Y	Y
chr1:113932415-113933249	ENSG00000005339	CREBBP	138.458	177.883	9.87	10.8603	0.494749	4.19965e-06	0.000989016	Y	Y
chr14:105949730-105949999	ENSG00000005339	CREBBP	3.50197	8.80505	9.87	10.8603	0.380765	0.000493443	0.0270494	Y	Y
chr1:10269784-10270795	ENSG00000005339	CREBBP	14.9773	21.8111	9.87	10.8603	0.408914	0.000165933	0.013677	Y	Y
chr1:46689171-46689736	ENSG00000005339	CREBBP	11.5893	18.1046	9.87	10.8603	0.400276	0.000234244	0.0171884	Y	Y
chr1:1098630-1099068	ENSG00000005339	CREBBP	7.95313	13.4324	9.87	10.8603	0.441053	4.22494e-05	0.00515912	Y	Y
chr9:123640396-123640930	ENSG00000005339	CREBBP	0	3.18977	9.87	10.8603	0.433293	5.95363e-05	0.0061341	Y	Y
chr1:201507880-201509904	ENSG00000005339	CREBBP	16.9786	23.3806	9.87	10.8603	0.369591	0.000740829	0.0387701	Y	Y
chr2:232038714-232039451	ENSG00000005339	CREBBP	8.05155	17.3738	9.87	10.8603	-0.36603	0.000840729	0.0426444	Y	Y
chr1:85048924-85049295	ENSG00000005339	CREBBP	56.5632	69.0999	9.87	10.8603	-0.460314	2.16367e-05	0.00356682	Y	Y
chr21:45574512-45576189	ENSG00000005339	CREBBP	47.6061	57.6255	9.87	10.8603	0.439428	5.42e-05	0.0060222	Y	Y
chr1:40504860-40505896	ENSG00000005339	CREBBP	15.5876	18.513	9.87	10.8603	0.363552	0.000917328	0.043162	Y	Y
chr19:867005-867747	ENSG00000005339	CREBBP	85.4963	102.733	9.87	10.8603	0.51022	1.90523e-06	0.000523462	Y	Y
chr7:102452046-102452701	ENSG00000005339	CREBBP	23.8939	41.7948	9.87	10.8603	-0.461403	1.65022e-05	0.00302265	Y	Y
chr15:81291796-81292375	ENSG00000005339	CREBBP	207.158	238.386	9.87	10.8603	-0.363033	0.00100411	0.04535	Y	Y
chr14:99439262-99439638	ENSG00000005339	CREBBP	1540.53	1770.58	9.87	10.8603	-0.59339	1.24761e-08	4.11337e-05	Y	Y
chr19:53727124-53727861	ENSG00000005339	CREBBP	138.92	155.927	9.87	10.8603	-0.401735	0.000248452	0.0171884	Y	Y
chr22:42062625-42063279	ENSG00000005339	CREBBP	56.1014	60.6082	9.87	10.8603	-0.382888	0.00050046	0.0270494	Y	Y
chr1:244212076-244213577	ENSG00000005339	CREBBP	139.324	177.5	9.87	10.8603	0.460666	2.12946e-05	0.00356682	Y	Y
chr21:45573018-45574387	ENSG00000005339	CREBBP	70.6517	77.9136	9.87	10.8603	0.393469	0.000305364	0.0197409	Y	Y
chr1:234745824-234747674	ENSG00000005339	CREBBP	185.821	199.749	9.87	10.8603	0.520253	1.11989e-06	0.000458862	Y	Y
chr19:34396198-34398428	ENSG00000005339	CREBBP	94.8362	177.093	9.87	10.8603	-0.378692	0.000581821	0.0309397	Y	Y
chr2:216218996-216224752	ENSG00000005339	CREBBP	107.216	126.71	9.87	10.8603	-0.450492	3.35529e-05	0.00463162	Y	Y
chr1:856442-856765	ENSG00000005339	CREBBP	8.2354	23.0956	9.87	10.8603	0.41057	0.000155148	0.0134546	Y	Y
chr17:33787365-33787940	ENSG00000005339	CREBBP	0	4.43565	9.87	10.8603	0.367539	0.000796997	0.0410578	Y	Y
chr11:117841387-117841933	ENSG00000005339	CREBBP	0	4.36496	9.87	10.8603	0.363642	0.000914448	0.043162	Y	Y
chr1:41826594-41827131	ENSG00000005339	CREBBP	0	11.3459	9.87	10.8603	0.439741	4.47975e-05	0.00527491	Y	Y
chr6:36318327-36319401	ENSG00000005339	CREBBP	52.0897	69.0166	9.87	10.8603	-0.427028	9.11205e-05	0.00883601	Y	Y
chr2:96782066-96783255	ENSG00000005339	CREBBP	5.52735	13.4889	9.87	10.8603	0.364956	0.000873185	0.0428568	Y	Y
chr17:72977631-72979146	ENSG00000005339	CREBBP	15.2381	20.0425	9.87	10.8603	0.382937	0.000455194	0.0264382	Y	Y
chr7:6677160-6677690	ENSG00000005339	CREBBP	145.229	160.02	9.87	10.8603	0.51519	1.4671e-06	0.000458862	Y	Y
chr8:102185716-102186285	ENSG00000005339	CREBBP	6.04657	9.05302	9.87	10.8603	0.50773	1.53093e-06	0.000458862	Y	Y
chr1:26201408-26202862	ENSG00000005339	CREBBP	93.9618	117.985	9.87	10.8603	0.569316	6.50619e-08	5.36273e-05	Y	Y
chr14:38721175-38722021	ENSG00000005339	CREBBP	96.2309	158.207	9.87	10.8603	-0.402813	0.00023841	0.0171884	Y	Y
chr1:185346055-185346823	ENSG00000005339	CREBBP	0	7.18662	9.87	10.8603	-0.365116	0.000868278	0.0428568	Y	Y
chr1:11122928-11123417	ENSG00000005339	CREBBP	0	3.01812	9.87	10.8603	0.382831	0.000456984	0.0264382	Y	Y
chr1:855611-856296	ENSG00000005339	CREBBP	34.7054	61.7266	9.87	10.8603	0.445157	3.512e-05	0.00463162	Y	Y
chr19:18527660-18528106	ENSG00000005339	CREBBP	0	2.46859	9.87	10.8603	0.382826	0.000457075	0.0264382	Y	Y
chr12:6717141-6717911	ENSG00000005339	CREBBP	7.95313	14.5235	9.87	10.8603	0.419048	0.000109396	0.0100188	Y	Y
chr1:41825876-41826345	ENSG00000005339	CREBBP	5.08275	23.6514	9.87	10.8603	0.359931	0.00104068	0.0457481	Y	Y
chr9:134421270-134422485	ENSG00000005339	CREBBP	5.16535	7.4608	9.87	10.8603	0.516995	9.114e-07	0.000458862	Y	Y
chr12:106535225-106535586	ENSG00000005339	CREBBP	8.32659	20.1408	9.87	10.8603	0.359165	0.00106859	0.0463572	Y	Y
chrX:3732787-3733263	ENSG00000005339	CREBBP	12.766	19.8301	9.87	10.8603	0.396347	0.000273174	0.0180131	Y	Y
chr8:101514407-101515240	ENSG00000005339	CREBBP	0	2.13534	9.87	10.8603	0.411333	0.000150403	0.0134022	Y	Y
chr14:50090650-50091349	ENSG00000005339	CREBBP	157.522	166.786	9.87	10.8603	-0.515682	1.42933e-06	0.000458862	Y	Y
chr4:38161944-38163004	ENSG00000005339	CREBBP	14.0522	26.9812	9.87	10.8603	-0.38215	0.000468717	0.0266442	Y	Y
chr21:33042404-33042842	ENSG00000005339	CREBBP	29.0264	33.3744	9.87	10.8603	0.398593	0.000250241	0.0171884	Y	Y
chr1:175891327-175892100	ENSG00000006468	ETV1	10.9533	17.2208	11.23	15.7834	-0.451452	2.63294e-05	0.043404	Y	Y
chr8:1909976-1912056	ENSG00000006468	ETV1	0	5.16289	11.23	15.7834	0.467634	1.22252e-05	0.0403064	Y	Y
chr1:856442-856765	ENSG00000007237	GAS7	8.2354	23.0956	4.765	5.74862	0.326178	0.00314994	0.0484152	Y	N
chr1:209909697-209910372	ENSG00000007237	GAS7	11.5956	14.945	4.765	5.74862	0.371206	0.000699193	0.0185906	Y	N
chr20:3690471-3690961	ENSG00000007237	GAS7	0	9.50386	4.765	5.74862	0.386232	0.000402325	0.0131259	Y	N
chr3:142800594-142802254	ENSG00000007237	GAS7	0	3.48437	4.765	5.74862	0.389988	0.000348947	0.0120088	Y	N
chr2:43358139-43359040	ENSG00000007237	GAS7	11.227	15.5305	4.765	5.74862	0.471034	1.03532e-05	0.00136299	Y	N
chr10:22539979-22543315	ENSG00000007237	GAS7	71.4236	90.9265	4.765	5.74862	0.502874	1.9971e-06	0.000387321	Y	N
chr2:198350765-198351170	ENSG00000007237	GAS7	51.3459	84.0607	4.765	5.74862	-0.527253	5.03957e-07	0.000138462	Y	N
chr14:20895439-20896611	ENSG00000007237	GAS7	22.5717	32.2066	4.765	5.74862	0.364335	0.000892467	0.0216358	Y	N
chr4:185214694-185215128	ENSG00000007237	GAS7	12.7046	22.4168	4.765	5.74862	-0.332813	0.00255784	0.0449892	Y	N
chr3:124781688-124782557	ENSG00000007237	GAS7	13.8997	17.5529	4.765	5.74862	0.453678	2.37466e-05	0.00206033	Y	N
chr20:23031353-23032100	ENSG00000007237	GAS7	10.6186	17.3434	4.765	5.74862	0.356761	0.00116078	0.0263938	Y	N
chr22:37345099-37345587	ENSG00000007237	GAS7	0	3.90534	4.765	5.74862	0.333756	0.0024824	0.0442403	Y	N
chr1:185344563-185345243	ENSG00000007237	GAS7	101.411	140.465	4.765	5.74862	-0.329034	0.00288151	0.0479815	Y	N
chr1:212809574-212810490	ENSG00000007237	GAS7	24.1703	35.5232	4.765	5.74862	0.338855	0.00210772	0.0397095	Y	N
chr5:6712827-6714390	ENSG00000007237	GAS7	25.6104	33.5661	4.765	5.74862	0.393696	0.000302706	0.0109673	Y	N
chr20:56705611-56706020	ENSG00000007237	GAS7	0	5.69385	4.765	5.74862	0.327941	0.00298172	0.0484152	Y	N
chr16:88337493-88338657	ENSG00000007237	GAS7	0	2.58509	4.765	5.74862	0.329176	0.00286867	0.0479815	Y	N
chr4:56813303-56814012	ENSG00000007237	GAS7	51.6953	71.4895	4.765	5.74862	0.369587	0.000740935	0.0192352	Y	N
chrX:53110126-53110607	ENSG00000007237	GAS7	0	2.76305	4.765	5.74862	0.416903	0.000119613	0.00646301	Y	N
chr11:2308187-2308772	ENSG00000007237	GAS7	6.15852	9.47678	4.765	5.74862	0.363767	0.000910424	0.02191	Y	N
chr22:46004605-46005105	ENSG00000007237	GAS7	7.59323	12.3165	4.765	5.74862	0.464269	1.43856e-05	0.00148217	Y	N
chr21:43061876-43062943	ENSG00000007237	GAS7	0	5.53157	4.765	5.74862	0.435571	5.38793e-05	0.00403727	Y	N
chr6:24168393-24169077	ENSG00000007237	GAS7	0	5.14991	4.765	5.74862	-0.326281	0.00313981	0.0484152	Y	N
chr10:115251732-115252465	ENSG00000007237	GAS7	25.9954	34.2189	4.765	5.74862	0.367283	0.000804258	0.0203972	Y	N
chr2:204605527-204606164	ENSG00000007237	GAS7	5.60251	8.1352	4.765	5.74862	0.376714	0.00057272	0.0167612	Y	N
chr14:105536057-105537093	ENSG00000007237	GAS7	8.03852	14.219	4.765	5.74862	0.433012	6.02709e-05	0.00441585	Y	N
chr6:37524604-37525395	ENSG00000007237	GAS7	0	2.01971	4.765	5.74862	0.365099	0.00086881	0.0215254	Y	N
chr6:42694138-42695638	ENSG00000007237	GAS7	13.1218	16.0318	4.765	5.74862	0.520861	7.30684e-07	0.000185313	Y	N
chr5:77289413-77290195	ENSG00000007237	GAS7	9.01072	11.2019	4.765	5.74862	0.326156	0.00315204	0.0484152	Y	N
chr9:133239884-133240790	ENSG00000007237	GAS7	0	8.69154	4.765	5.74862	0.462667	1.55357e-05	0.00155216	Y	N
chr17:48228166-48229881	ENSG00000007237	GAS7	302.763	336.255	4.765	5.74862	0.640991	1.50814e-10	2.48617e-07	Y	N
chr10:31100603-31101949	ENSG00000007237	GAS7	0	2.78821	4.765	5.74862	0.400073	0.000236119	0.00962502	Y	N
chr1:212811305-212812522	ENSG00000007237	GAS7	12.3677	16.5515	4.765	5.74862	0.413178	0.000139478	0.00718532	Y	N
chr5:964858-965377	ENSG00000007237	GAS7	0	4.14941	4.765	5.74862	0.37523	0.00060456	0.0169974	Y	N
chr6:27374842-27375650	ENSG00000007237	GAS7	9.31182	13.5009	4.765	5.74862	0.369736	0.000737006	0.0192352	Y	N
chr11:35088353-35089014	ENSG00000007237	GAS7	0	2.71294	4.765	5.74862	0.358903	0.00107834	0.0252147	Y	N
chr1:185346055-185346823	ENSG00000007237	GAS7	0	7.18662	4.765	5.74862	-0.329259	0.00286122	0.0479815	Y	N
chr9:120481838-120482173	ENSG00000007237	GAS7	49.4996	63.8697	4.765	5.74862	0.389934	0.000349664	0.0120088	Y	N
chr6:169495817-169497032	ENSG00000007237	GAS7	8.27999	11.5272	4.765	5.74862	0.330133	0.00278383	0.0475559	Y	N
chr14:52778191-52778738	ENSG00000007237	GAS7	14.6118	18.6992	4.765	5.74862	0.427278	7.72302e-05	0.00470612	Y	N
chr21:45661775-45662747	ENSG00000007237	GAS7	5.28166	7.41466	4.765	5.74862	0.334854	0.00239699	0.0434225	Y	N
chr1:11122928-11123417	ENSG00000007237	GAS7	0	3.01812	4.765	5.74862	0.385985	0.00040608	0.0131259	Y	N
chr7:45243341-45244158	ENSG00000007237	GAS7	0	6.02598	4.765	5.74862	0.400966	0.000227951	0.00962502	Y	N
chr7:142245158-142246560	ENSG00000007237	GAS7	9.94297	12.2536	4.765	5.74862	0.469518	1.11523e-05	0.00136299	Y	N
chr2:192069034-192069664	ENSG00000007237	GAS7	0	3.11005	4.765	5.74862	0.326533	0.00311538	0.0484152	Y	N
chr18:72782383-72783654	ENSG00000007237	GAS7	34.2048	39.7907	4.765	5.74862	0.473278	9.26858e-06	0.00132863	Y	N
chr1:118302117-118302974	ENSG00000007237	GAS7	4.43234	13.6935	4.765	5.74862	0.327887	0.00298676	0.0484152	Y	N
chr1:160759115-160760454	ENSG00000007237	GAS7	0	5.70081	4.765	5.74862	0.328469	0.00293294	0.0483495	Y	N
chr5:78842533-78843606	ENSG00000007237	GAS7	30.601	44.1722	4.765	5.74862	-0.326243	0.00314351	0.0484152	Y	N
chr19:54886610-54887143	ENSG00000007237	GAS7	29.1747	37.2395	4.765	5.74862	0.504103	1.86793e-06	0.00038491	Y	N
chr6:169569456-169569731	ENSG00000007237	GAS7	0	3.17882	4.765	5.74862	0.357722	0.00112312	0.026077	Y	N
chr20:3691989-3692571	ENSG00000007237	GAS7	5.78093	12.6914	4.765	5.74862	0.470545	1.06047e-05	0.00136299	Y	N
chr1:212808992-212809342	ENSG00000007237	GAS7	11.3908	14.5922	4.765	5.74862	0.400565	0.000231593	0.00962502	Y	N
chr5:175118089-175118371	ENSG00000007237	GAS7	8.46623	10.5726	4.765	5.74862	0.402198	0.000217116	0.00929652	Y	N
chr21:47512037-47512967	ENSG00000007237	GAS7	11.9901	18.7285	4.765	5.74862	0.370484	0.000717539	0.0189258	Y	N
chr18:55474020-55475794	ENSG00000007237	GAS7	29.0551	34.8451	4.765	5.74862	-0.42204	9.64913e-05	0.00558126	Y	N
chr11:117872200-117874376	ENSG00000007237	GAS7	43.2548	46.9168	4.765	5.74862	0.353427	0.00130058	0.0285868	Y	N
chr17:33639711-33640597	ENSG00000007237	GAS7	38.8205	53.0807	4.765	5.74862	0.417268	0.000117816	0.00646301	Y	N
chr9:35914220-35914824	ENSG00000007237	GAS7	0	3.96287	4.765	5.74862	0.326363	0.00313182	0.0484152	Y	N
chr7:74064362-74064957	ENSG00000007237	GAS7	25.255	32.386	4.765	5.74862	0.385057	0.000420493	0.0134076	Y	N
chr16:30645428-30646268	ENSG00000007237	GAS7	104.413	133.367	4.765	5.74862	-0.324603	0.00330724	0.0493477	Y	N
chr10:6050950-6051553	ENSG00000007237	GAS7	0	2.94463	4.765	5.74862	0.36323	0.000927732	0.0221647	Y	N
chr20:57738628-57739120	ENSG00000007237	GAS7	0	4.9242	4.765	5.74862	0.537165	2.79003e-07	0.000102208	Y	N
chr5:111868224-111869565	ENSG00000007237	GAS7	5.42418	9.15056	4.765	5.74862	0.350863	0.00141823	0.0301671	Y	N
chr11:1357626-1359018	ENSG00000007237	GAS7	0	3.71778	4.765	5.74862	0.340753	0.0019818	0.0384353	Y	N
chr6:119131560-119132050	ENSG00000007237	GAS7	17.8539	22.843	4.765	5.74862	-0.32444	0.00332393	0.0493477	Y	N
chr10:73124162-73124836	ENSG00000007237	GAS7	53.999	62.6981	4.765	5.74862	0.324955	0.00327151	0.0492519	Y	N
chr16:28543275-28545217	ENSG00000007237	GAS7	25.4248	42.0571	4.765	5.74862	0.397169	0.000264562	0.0102633	Y	N
chr4:187648824-187649683	ENSG00000007237	GAS7	0	4.77084	4.765	5.74862	-0.432376	6.19645e-05	0.00443726	Y	N
chr20:57739159-57739576	ENSG00000007237	GAS7	0	3.22749	4.765	5.74862	0.404293	0.000199771	0.00890062	Y	N
chr4:89377064-89377632	ENSG00000007237	GAS7	0	8.58189	4.765	5.74862	0.386291	0.000401426	0.0131259	Y	N
chr1:855611-856296	ENSG00000007237	GAS7	34.7054	61.7266	4.765	5.74862	0.404568	0.000197589	0.00890062	Y	N
chr3:112182175-112182567	ENSG00000007237	GAS7	10.5268	15.8767	4.765	5.74862	0.454714	2.26266e-05	0.00201621	Y	N
chr1:156774241-156774987	ENSG00000007237	GAS7	10.9209	15.9678	4.765	5.74862	0.457891	1.94931e-05	0.00189026	Y	N
chr17:81058904-81059265	ENSG00000007237	GAS7	17.3848	22.8385	4.765	5.74862	0.377821	0.000549967	0.0163355	Y	N
chr9:66455284-66456034	ENSG00000007237	GAS7	69.7312	89.0673	4.765	5.74862	0.586747	1.06773e-08	5.86715e-06	Y	N
chr20:3691491-3691921	ENSG00000007237	GAS7	0	5.80558	4.765	5.74862	0.379829	0.0005108	0.0155936	Y	N
chr21:45580652-45581335	ENSG00000007237	GAS7	5.97867	9.9373	4.765	5.74862	0.41533	0.00012766	0.00668089	Y	N
chr4:146101401-146102458	ENSG00000007237	GAS7	128.937	136.92	4.765	5.74862	0.33289	0.00255163	0.0449892	Y	N
chr5:150477506-150477962	ENSG00000007237	GAS7	8.67044	10.5385	4.765	5.74862	0.399985	0.000236936	0.00962502	Y	N
chr5:1041238-1043550	ENSG00000007237	GAS7	64.1558	93.539	4.765	5.74862	0.427872	7.52864e-05	0.00468338	Y	N
chr3:169508571-169509298	ENSG00000007237	GAS7	20.6667	22.9642	4.765	5.74862	0.396054	0.000276303	0.0105927	Y	N
chr3:134069735-134070244	ENSG00000007237	GAS7	0	3.93086	4.765	5.74862	0.343046	0.00183875	0.0360855	Y	N
chr7:142190855-142191738	ENSG00000007237	GAS7	0	4.13522	4.765	5.74862	0.390061	0.000347975	0.0120088	Y	N
chr14:91730542-91731310	ENSG00000007237	GAS7	23.3647	49.2957	4.765	5.74862	0.335808	0.00232496	0.043064	Y	N
chr2:232038714-232039451	ENSG00000007237	GAS7	8.05155	17.3738	4.765	5.74862	-0.408972	0.000165544	0.00814626	Y	N
chr19:51623497-51623770	ENSG00000007237	GAS7	0	1.53479	4.765	5.74862	0.394859	0.000289401	0.0106017	Y	N
chr2:145942384-145944159	ENSG00000007237	GAS7	0	2.95214	4.765	5.74862	0.346793	0.00162489	0.0334627	Y	N
chr7:93928313-93928642	ENSG00000007237	GAS7	0	4.37067	4.765	5.74862	0.473983	8.95047e-06	0.00132863	Y	N
chrX:64070304-64071143	ENSG00000007237	GAS7	9.7529	20.9217	4.765	5.74862	0.407932	0.000172647	0.00837085	Y	N
chr21:45577144-45578223	ENSG00000007237	GAS7	58.5018	66.2963	4.765	5.74862	0.61079	1.78485e-09	1.96155e-06	Y	N
chr1:204683929-204684713	ENSG00000007237	GAS7	5.55823	13.3959	4.765	5.74862	0.394997	0.000287864	0.0106017	Y	N
chr2:70350315-70350892	ENSG00000007237	GAS7	20.0059	28.3391	4.765	5.74862	-0.343305	0.00182318	0.0359941	Y	N
chr19:18527179-18527530	ENSG00000007237	GAS7	0	1.52833	4.765	5.74862	0.351931	0.0013681	0.0295208	Y	N
chr14:99439262-99439638	ENSG00000007237	GAS7	1540.53	1770.58	4.765	5.74862	-0.345759	0.00168151	0.0338046	Y	N
chr19:53727124-53727861	ENSG00000007237	GAS7	138.92	155.927	4.765	5.74862	-0.468006	1.20061e-05	0.00136299	Y	N
chr17:81057263-81058146	ENSG00000007237	GAS7	10.7571	19.6752	4.765	5.74862	0.45242	2.51755e-05	0.00207509	Y	N
chr1:193448157-193448941	ENSG00000007237	GAS7	0	2.42993	4.765	5.74862	0.326836	0.00308619	0.0484152	Y	N
chr17:1532840-1533815	ENSG00000007237	GAS7	21.1697	22.4228	4.765	5.74862	0.405421	0.000190969	0.00876245	Y	N
chr14:50090650-50091349	ENSG00000007237	GAS7	157.522	166.786	4.765	5.74862	-0.332316	0.00259851	0.0453296	Y	N
chr14:103673098-103674470	ENSG00000007237	GAS7	8.5611	22.1015	4.765	5.74862	0.431903	6.32548e-05	0.00443726	Y	N
chr1:153762552-153763893	ENSG00000007237	GAS7	0	3.63543	4.765	5.74862	0.324542	0.00331356	0.0493477	Y	N
chr14:91723530-91724205	ENSG00000007237	GAS7	39.4502	61.7698	4.765	5.74862	0.324306	0.00333774	0.0493477	Y	N
chr22:39486344-39487173	ENSG00000007237	GAS7	5.69539	8.17196	4.765	5.74862	0.325199	0.00324695	0.0492519	Y	N
chr6:169573934-169574414	ENSG00000007237	GAS7	7.64896	22.6497	4.765	5.74862	0.346623	0.00163406	0.0334627	Y	N
chr17:38707388-38707887	ENSG00000007237	GAS7	24.6691	31.9324	4.765	5.74862	0.335461	0.0023509	0.0430643	Y	N
chr9:130681614-130682112	ENSG00000007237	GAS7	0	5.8156	4.765	5.74862	0.355762	0.00120118	0.0267846	Y	N
chr17:34419466-34420026	ENSG00000007237	GAS7	27.9919	45.7499	4.765	5.74862	0.410481	0.000155712	0.00789821	Y	N
chr5:42993796-42995722	ENSG00000007237	GAS7	42.0824	59.6454	4.765	5.74862	0.395745	0.000279631	0.010597	Y	N
chr6:36997132-36997527	ENSG00000007237	GAS7	8.37188	11.2768	4.765	5.74862	0.534548	3.26744e-07	0.000107727	Y	N
chr10:47588570-47589404	ENSG00000007237	GAS7	0	5.23709	4.765	5.74862	0.324997	0.00326722	0.0492519	Y	N
chr19:10215832-10216068	ENSG00000007237	GAS7	0	2.51657	4.765	5.74862	0.371838	0.000683488	0.0185419	Y	N
chr3:58456463-58457544	ENSG00000007237	GAS7	32.1118	55.8945	4.765	5.74862	-0.529313	4.46392e-07	0.000133796	Y	N
chr8:134155909-134157877	ENSG00000007237	GAS7	0	8.08485	4.765	5.74862	0.519552	7.87695e-07	0.000185502	Y	N
chr2:235198430-235198843	ENSG00000007237	GAS7	0	5.34378	4.765	5.74862	0.327495	0.00302349	0.0484152	Y	N
chr20:39311662-39312823	ENSG00000007237	GAS7	4.56017	6.57364	4.765	5.74862	0.361203	0.000995717	0.0236178	Y	N
chr9:126100289-126103123	ENSG00000007237	GAS7	12.8375	18.2044	4.765	5.74862	0.32546	0.00322077	0.0491615	Y	N
chr19:51626666-51627501	ENSG00000007237	GAS7	14.2407	19.1134	4.765	5.74862	0.467338	1.24021e-05	0.00136299	Y	N
chr11:65683091-65683782	ENSG00000007237	GAS7	0	4.27019	4.765	5.74862	0.366212	0.000835358	0.020865	Y	N
chr6:6856662-6858164	ENSG00000007237	GAS7	6.2789	30.6902	4.765	5.74862	0.333771	0.00248122	0.0442403	Y	N
chr7:149471339-149471778	ENSG00000007237	GAS7	6.10618	17.0228	4.765	5.74862	0.329178	0.00286849	0.0479815	Y	N
chr10:44185071-44186287	ENSG00000007237	GAS7	0	5.03256	4.765	5.74862	0.378671	0.000533063	0.0161239	Y	N
chr19:18414207-18414595	ENSG00000007237	GAS7	8.4799	13.6421	4.765	5.74862	0.368551	0.000768831	0.0198034	Y	N
chr1:201507880-201509904	ENSG00000007237	GAS7	16.9786	23.3806	4.765	5.74862	0.604902	2.80446e-09	2.1233e-06	Y	N
chr19:5577621-5578611	ENSG00000007237	GAS7	0	2.015	4.765	5.74862	0.391201	0.000333159	0.0119394	Y	N
chr9:139511863-139513533	ENSG00000007237	GAS7	6.31245	21.6829	4.765	5.74862	0.327981	0.002978	0.0484152	Y	N
chr17:36907502-36908351	ENSG00000007237	GAS7	17.4749	25.0103	4.765	5.74862	-0.390703	0.000339558	0.0120088	Y	N
chr14:52779505-52780254	ENSG00000007237	GAS7	17.2148	20.7248	4.765	5.74862	0.496915	2.75218e-06	0.000504108	Y	N
chr16:85202361-85203644	ENSG00000007237	GAS7	6.1605	9.30749	4.765	5.74862	0.38206	0.000470294	0.0147672	Y	N
chr1:212808452-212808912	ENSG00000007237	GAS7	15.6351	19.8798	4.765	5.74862	0.346661	0.00163199	0.0334627	Y	N
chr16:22933497-22933798	ENSG00000007237	GAS7	6.24085	15.0173	4.765	5.74862	0.409009	0.000165296	0.00814626	Y	N
chr2:43355746-43356018	ENSG00000007237	GAS7	0	1.46549	4.765	5.74862	0.473383	9.22045e-06	0.00132863	Y	N
chr15:74346089-74346762	ENSG00000007237	GAS7	54.9972	81.5442	4.765	5.74862	0.351891	0.00136994	0.0295208	Y	N
chr17:80330393-80331011	ENSG00000007237	GAS7	0	5.98887	4.765	5.74862	0.326103	0.00315719	0.0484152	Y	N
chr19:18527660-18528106	ENSG00000007237	GAS7	0	2.46859	4.765	5.74862	0.334124	0.00245343	0.0442019	Y	N
chr6:166672269-166672851	ENSG00000007237	GAS7	5.43447	7.39578	4.765	5.74862	0.33909	0.00209174	0.0396349	Y	N
chr6:106340696-106341332	ENSG00000007237	GAS7	0	4.84925	4.765	5.74862	0.374935	0.000611069	0.0169974	Y	N
chr1:2476299-2476785	ENSG00000007237	GAS7	0	3.25358	4.765	5.74862	0.344123	0.00177483	0.0352506	Y	N
chr16:66165018-66165420	ENSG00000007237	GAS7	7.48867	18.6486	4.765	5.74862	0.380844	0.000491996	0.0153029	Y	N
chr22:42062625-42063279	ENSG00000007237	GAS7	56.1014	60.6082	4.765	5.74862	-0.355733	0.00120234	0.0267846	Y	N
chr12:91492700-91493070	ENSG00000007237	GAS7	0	4.69132	4.765	5.74862	0.352201	0.00135569	0.0295208	Y	N
chr6:136657748-136658115	ENSG00000007237	GAS7	35.5315	39.993	4.765	5.74862	-0.387318	0.000386167	0.0128605	Y	N
chr1:178548136-178549461	ENSG00000007237	GAS7	0	3.68179	4.765	5.74862	0.35093	0.00141504	0.0301671	Y	N
chr20:52356563-52357367	ENSG00000007237	GAS7	22.4784	35.7362	4.765	5.74862	-0.331348	0.00267926	0.0464923	Y	N
chr6:169556423-169556996	ENSG00000007237	GAS7	0	4.9444	4.765	5.74862	0.332721	0.00256535	0.0449892	Y	N
chr1:108673394-108673900	ENSG00000007237	GAS7	8.02266	11.9049	4.765	5.74862	0.465049	1.38555e-05	0.0014736	Y	N
chr1:857998-858856	ENSG00000007237	GAS7	13.9975	34.1232	4.765	5.74862	0.429723	6.952e-05	0.00465036	Y	N
chr17:4934720-4935365	ENSG00000007237	GAS7	7.8816	13.8507	4.765	5.74862	0.384903	0.000422928	0.0134076	Y	N
chr1:232765562-232766757	ENSG00000007237	GAS7	41.4315	54.7041	4.765	5.74862	0.335285	0.00236416	0.0430643	Y	N
chr19:52054127-52054840	ENSG00000007237	GAS7	0	6.08435	4.765	5.74862	0.395124	0.000286451	0.0106017	Y	N
chr1:64197232-64197790	ENSG00000007237	GAS7	0	4.59122	4.765	5.74862	-0.426268	8.06408e-05	0.00474773	Y	N
chr20:48381597-48382143	ENSG00000007237	GAS7	0	6.26509	4.765	5.74862	-0.416518	0.000121537	0.00646301	Y	N
chr1:209915702-209917008	ENSG00000007237	GAS7	8.28607	11.0897	4.765	5.74862	0.468462	1.17424e-05	0.00136299	Y	N
chr19:47782752-47783852	ENSG00000007237	GAS7	10.3941	14.3306	4.765	5.74862	0.323608	0.00341029	0.0499721	Y	N
chr1:153541018-153541368	ENSG00000007237	GAS7	12.3959	18.2122	4.765	5.74862	-0.326699	0.00309937	0.0484152	Y	N
chr22:23226144-23226651	ENSG00000007237	GAS7	0	4.19159	4.765	5.74862	0.359463	0.00105767	0.024908	Y	N
chr18:2916164-2916577	ENSG00000007237	GAS7	19.3671	23.1512	4.765	5.74862	0.376243	0.000582651	0.0167882	Y	N
chrX:78400613-78400853	ENSG00000007237	GAS7	18.7156	24.8978	4.765	5.74862	0.42848	7.33451e-05	0.00465036	Y	N
chr5:956725-958307	ENSG00000007237	GAS7	0	9.62409	4.765	5.74862	0.371732	0.000686111	0.0185419	Y	N
chr16:66164369-66164809	ENSG00000007237	GAS7	7.34664	17.8852	4.765	5.74862	0.426895	7.85067e-05	0.00470612	Y	N
chr21:45627846-45628343	ENSG00000007237	GAS7	0	5.20909	4.765	5.74862	0.399415	0.000242304	0.00962502	Y	N
chr1:9485680-9487058	ENSG00000007237	GAS7	111.377	121.783	4.765	5.74862	0.374826	0.000613495	0.0169974	Y	N
chr20:5046116-5047021	ENSG00000007237	GAS7	0	4.00493	4.765	5.74862	0.345786	0.00168002	0.0338046	Y	N
chr1:1098630-1099068	ENSG00000007237	GAS7	7.95313	13.4324	4.765	5.74862	0.32847	0.00293283	0.0483495	Y	N
chr17:38619033-38619836	ENSG00000007237	GAS7	11.5415	16.8145	4.765	5.74862	0.467739	1.21628e-05	0.00136299	Y	N
chr19:52333419-52333927	ENSG00000007237	GAS7	0	2.76968	4.765	5.74862	0.405891	0.000187412	0.00876245	Y	N
chr21:45574512-45576189	ENSG00000007237	GAS7	47.6061	57.6255	4.765	5.74862	0.693569	9.9541e-13	3.28187e-09	Y	N
chr14:23367309-23368473	ENSG00000007237	GAS7	170.481	180.712	4.765	5.74862	0.36443	0.000889483	0.0216358	Y	N
chr10:97456975-97457904	ENSG00000007237	GAS7	8.80099	11.2994	4.765	5.74862	0.330979	0.00271061	0.04679	Y	N
chr15:68588456-68588995	ENSG00000007237	GAS7	10.937	18.0943	4.765	5.74862	0.3269	0.00308	0.0484152	Y	N
chr19:52245918-52246442	ENSG00000007237	GAS7	0	5.63407	4.765	5.74862	0.373522	0.000643192	0.0176717	Y	N
chr20:57735447-57736375	ENSG00000007237	GAS7	2.12058	8.09982	4.765	5.74862	0.452753	2.47894e-05	0.00207509	Y	N
chrX:102790993-102791558	ENSG00000007237	GAS7	0	2.28899	4.765	5.74862	0.376106	0.000585577	0.0167882	Y	N
chr14:38056298-38058926	ENSG00000007237	GAS7	42.0432	84.6756	4.765	5.74862	-0.397166	0.000264599	0.0102633	Y	N
chr1:26201408-26202862	ENSG00000007237	GAS7	93.9618	117.985	4.765	5.74862	0.455218	2.20995e-05	0.00201621	Y	N
chr6:11392545-11393838	ENSG00000007237	GAS7	8.93737	25.8661	4.765	5.74862	0.350117	0.00145422	0.0307344	Y	N
chr6:159514663-159515120	ENSG00000007237	GAS7	4.56592	6.60616	4.765	5.74862	0.371231	0.000698572	0.0185906	Y	N
chr5:150474739-150475397	ENSG00000007237	GAS7	11.3793	13.6198	4.765	5.74862	0.419975	0.000105237	0.00598216	Y	N
chr9:113020795-113021563	ENSG00000007237	GAS7	0	6.14649	4.765	5.74862	-0.335428	0.00235341	0.0430643	Y	N
chr8:74276402-74277075	ENSG00000007237	GAS7	3.97932	13.8334	4.765	5.74862	-0.348371	0.00154171	0.0323758	Y	N
chr2:113448371-113449096	ENSG00000007237	GAS7	0	3.05909	4.765	5.74862	0.329771	0.00281566	0.0478518	Y	N
chr2:97540064-97540911	ENSG00000007237	GAS7	0	2.93065	4.765	5.74862	0.439268	4.57507e-05	0.00350791	Y	N
chr11:35109010-35110211	ENSG00000007237	GAS7	18.7291	28.2177	4.765	5.74862	0.344182	0.00177136	0.0352506	Y	N
chr7:26140653-26141818	ENSG00000007237	GAS7	6.91628	8.35973	4.765	5.74862	0.354459	0.00125574	0.0277864	Y	N
chr21:45573018-45574387	ENSG00000007237	GAS7	70.6517	77.9136	4.765	5.74862	0.603077	3.22005e-09	2.1233e-06	Y	N
chr17:38708057-38709311	ENSG00000007237	GAS7	53.3072	67.9074	4.765	5.74862	0.50468	1.81007e-06	0.00038491	Y	N
chr20:57740415-57742084	ENSG00000007237	GAS7	4.56017	8.12811	4.765	5.74862	0.406636	0.000181891	0.00869124	Y	N
chr16:28545799-28546145	ENSG00000007237	GAS7	15.2107	23.13	4.765	5.74862	0.342157	0.00189304	0.0369311	Y	N
chr20:57734165-57735311	ENSG00000007237	GAS7	28.9732	40.878	4.765	5.74862	0.537451	2.74206e-07	0.000102208	Y	N
chr3:17193005-17193733	ENSG00000007237	GAS7	0	0.94348	4.765	5.74862	0.324002	0.00336917	0.0495899	Y	N
chr5:150873257-150873758	ENSG00000007237	GAS7	21.6019	24.6554	4.765	5.74862	0.330272	0.00277163	0.0475559	Y	N
chr10:30993874-30994680	ENSG00000007237	GAS7	12.9548	19.6523	4.765	5.74862	0.456089	2.12167e-05	0.00199861	Y	N
chr5:35884233-35885291	ENSG00000007237	GAS7	0	5.67651	4.765	5.74862	0.389128	0.000360555	0.0121301	Y	N
chr17:62403539-62405803	ENSG00000007237	GAS7	19.3399	42.543	4.765	5.74862	0.478368	7.19015e-06	0.00124768	Y	N
chr3:39375720-39376114	ENSG00000007237	GAS7	36.561	48.6089	4.765	5.74862	0.389371	0.00035725	0.0121301	Y	N
chr10:3848019-3849996	ENSG00000007237	GAS7	13.3276	27.7354	4.765	5.74862	0.326634	0.0031056	0.0484152	Y	N
chr4:40684561-40685187	ENSG00000007237	GAS7	13.823	20.9859	4.765	5.74862	-0.366246	0.000834335	0.020865	Y	N
chr18:46477697-46479772	ENSG00000007237	GAS7	293.217	372.655	4.765	5.74862	0.551175	1.17032e-07	5.51221e-05	Y	N
chr13:114301712-114302929	ENSG00000007237	GAS7	9.0405	15.3771	4.765	5.74862	-0.339217	0.00208316	0.0396349	Y	N
chr1:160158105-160158897	ENSG00000007237	GAS7	5.57505	7.65303	4.765	5.74862	0.449973	2.81868e-05	0.00226663	Y	N
chr2:242801648-242802843	ENSG00000007237	GAS7	0	5.53091	4.765	5.74862	0.345881	0.00167475	0.0338046	Y	N
chr12:114917349-114919420	ENSG00000007237	GAS7	3.78479	5.87056	4.765	5.74862	0.447652	3.13511e-05	0.00246106	Y	N
chr20:34196911-34198164	ENSG00000007237	GAS7	5.35474	11.9941	4.765	5.74862	0.399613	0.00024043	0.00962502	Y	N
chr19:55181969-55182899	ENSG00000007237	GAS7	8.71126	13.3828	4.765	5.74862	0.356789	0.00115966	0.0263938	Y	N
chr19:52052756-52053435	ENSG00000007237	GAS7	0	3.8814	4.765	5.74862	0.417697	0.000115732	0.00646301	Y	N
chr7:40137786-40138440	ENSG00000007237	GAS7	13.9537	14.348	4.765	5.74862	-0.36776	0.000790755	0.0202102	Y	N
chr6:108019328-108019755	ENSG00000007237	GAS7	11.3908	17.998	4.765	5.74862	0.47664	7.84122e-06	0.00129262	Y	N
chr4:185303301-185303991	ENSG00000007237	GAS7	54.2158	87.4801	4.765	5.74862	0.377871	0.000548967	0.0163355	Y	N
chr22:42315191-42317213	ENSG00000007237	GAS7	0	4.13163	4.765	5.74862	0.340543	0.00199541	0.0384729	Y	N
chr3:45117694-45118126	ENSG00000007237	GAS7	23.0526	27.1845	4.765	5.74862	0.42929	7.08326e-05	0.00465036	Y	N
chrX:14261965-14262757	ENSG00000007237	GAS7	32.0274	38.8791	4.765	5.74862	-0.356868	0.00115654	0.0263938	Y	N
chr2:232468888-232470128	ENSG00000007237	GAS7	15.2533	24.751	4.765	5.74862	0.430578	6.69977e-05	0.00460191	Y	N
chr2:95690026-95690570	ENSG00000007237	GAS7	5.79779	10.6236	4.765	5.74862	0.405371	0.000191355	0.00876245	Y	N
chr17:42403873-42404541	ENSG00000007237	GAS7	110.216	132.428	4.765	5.74862	-0.402346	0.000215845	0.00929652	Y	N
chr15:99992839-99993754	ENSG00000007237	GAS7	4.43091	7.79354	4.765	5.74862	0.376631	0.000574467	0.0167612	Y	N
chr19:867005-867747	ENSG00000007237	GAS7	85.4963	102.733	4.765	5.74862	0.355757	0.00120138	0.0267846	Y	N
chr15:33028033-33028923	ENSG00000007237	GAS7	0	11.0029	4.765	5.74862	0.337665	0.0021903	0.0410308	Y	N
chr6:86114429-86114829	ENSG00000007237	GAS7	0	3.40114	4.765	5.74862	-0.37992	0.000509097	0.0155936	Y	N
chr5:963410-964608	ENSG00000007237	GAS7	11.7406	16.7734	4.765	5.74862	0.428921	7.19673e-05	0.00465036	Y	N
chr4:76105654-76107272	ENSG00000007237	GAS7	33.1679	84.8331	4.765	5.74862	-0.347135	0.00160653	0.0334627	Y	N
chr14:105553626-105555177	ENSG00000007237	GAS7	8.5266	17.5283	4.765	5.74862	0.375137	0.000606613	0.0169974	Y	N
chr14:95984800-95985238	ENSG00000007237	GAS7	0	5.41487	4.765	5.74862	0.403359	0.000207342	0.00911477	Y	N
chr1:10269784-10270795	ENSG00000007237	GAS7	14.9773	21.8111	4.765	5.74862	0.364902	0.000874857	0.0215254	Y	N
chr1:175891327-175892100	ENSG00000007237	GAS7	10.9533	17.2208	4.765	5.74862	-0.337119	0.00222916	0.0415227	Y	N
chr19:44178422-44178782	ENSG00000007237	GAS7	0	2.44471	4.765	5.74862	0.33937	0.00207287	0.0396349	Y	N
chr1:200838634-200839580	ENSG00000007312	CD79B	6.85004	10.0588	6.225	7.91338	0.392501	0.000316956	0.0133975	Y	N
chr2:11620365-11621798	ENSG00000007312	CD79B	4.83305	15.4147	6.225	7.91338	-0.401349	0.000224536	0.0112166	Y	N
chr18:55474020-55475794	ENSG00000007312	CD79B	29.0551	34.8451	6.225	7.91338	-0.369364	0.000746875	0.0236774	Y	N
chr6:36997132-36997527	ENSG00000007312	CD79B	8.37188	11.2768	6.225	7.91338	0.374554	0.000619583	0.0206407	Y	N
chr19:52333419-52333927	ENSG00000007312	CD79B	0	2.76968	6.225	7.91338	0.365002	0.000871767	0.026369	Y	N
chr10:47588570-47589404	ENSG00000007312	CD79B	0	5.23709	6.225	7.91338	0.345517	0.00169502	0.0402049	Y	N
chr9:139538251-139538610	ENSG00000007312	CD79B	8.5368	12.5796	6.225	7.91338	0.353098	0.00131513	0.0332155	Y	N
chr19:44286814-44287312	ENSG00000007312	CD79B	16.9975	28.8644	6.225	7.91338	0.374556	0.000619541	0.0206407	Y	N
chr11:35109010-35110211	ENSG00000007312	CD79B	18.7291	28.2177	6.225	7.91338	0.403024	0.000210117	0.0108243	Y	N
chr17:34419466-34420026	ENSG00000007312	CD79B	27.9919	45.7499	6.225	7.91338	0.512656	1.16417e-06	0.000174466	Y	N
chr12:109035686-109036168	ENSG00000007312	CD79B	9.19066	15.6813	6.225	7.91338	0.438985	4.63308e-05	0.0031174	Y	N
chr19:54886610-54887143	ENSG00000007312	CD79B	29.1747	37.2395	6.225	7.91338	0.416377	0.000122248	0.00719735	Y	N
chr21:47393484-47394583	ENSG00000007312	CD79B	11.4118	15.1184	6.225	7.91338	0.336727	0.0022574	0.0499506	Y	N
chr3:112182175-112182567	ENSG00000007312	CD79B	10.5268	15.8767	6.225	7.91338	0.659592	2.8607e-11	2.35793e-08	Y	N
chr1:9688429-9690849	ENSG00000007312	CD79B	0	4.77672	6.225	7.91338	0.36879	0.000762317	0.0239368	Y	N
chr1:178548136-178549461	ENSG00000007312	CD79B	0	3.68179	6.225	7.91338	0.478198	7.25189e-06	0.000747171	Y	N
chr2:204605527-204606164	ENSG00000007312	CD79B	5.60251	8.1352	6.225	7.91338	0.443091	3.85555e-05	0.00270463	Y	N
chr19:52054127-52054840	ENSG00000007312	CD79B	0	6.08435	6.225	7.91338	0.628859	4.20216e-10	2.43001e-07	Y	N
chr20:57735447-57736375	ENSG00000007312	CD79B	2.12058	8.09982	6.225	7.91338	0.393479	0.00030525	0.0131322	Y	N
chr6:12288026-12288303	ENSG00000007312	CD79B	7.30922	9.62092	6.225	7.91338	-0.362775	0.000942621	0.0275028	Y	N
chr14:52778191-52778738	ENSG00000007312	CD79B	14.6118	18.6992	6.225	7.91338	0.381277	0.000484171	0.0185617	Y	N
chr22:23226144-23226651	ENSG00000007312	CD79B	0	4.19159	6.225	7.91338	0.559672	6.77554e-08	1.59564e-05	Y	N
chr1:118302117-118302974	ENSG00000007312	CD79B	4.43234	13.6935	6.225	7.91338	0.61608	1.17989e-09	5.55727e-07	Y	N
chr16:26609322-26610029	ENSG00000007312	CD79B	0	3.36167	6.225	7.91338	0.353901	0.0012798	0.0329649	Y	N
chr10:22539979-22543315	ENSG00000007312	CD79B	71.4236	90.9265	6.225	7.91338	0.402215	0.00021697	0.0110054	Y	N
chr8:134155909-134157877	ENSG00000007312	CD79B	0	8.08485	6.225	7.91338	0.548668	1.37118e-07	2.82549e-05	Y	N
chr16:73156556-73157288	ENSG00000007312	CD79B	0	4.66805	6.225	7.91338	0.354517	0.00125326	0.0327935	Y	N
chr2:169961196-169963170	ENSG00000007312	CD79B	4.65198	7.79153	6.225	7.91338	0.366352	0.000831235	0.0253758	Y	N
chr14:98173791-98174393	ENSG00000007312	CD79B	2.66793	5.65541	6.225	7.91338	0.465674	1.34437e-05	0.00113651	Y	N
chr14:52726119-52726576	ENSG00000007312	CD79B	0	4.89045	6.225	7.91338	0.474557	8.69908e-06	0.000819012	Y	N
chr1:66904607-66905513	ENSG00000007312	CD79B	33.0549	84.1646	6.225	7.91338	0.350094	0.00145533	0.0358077	Y	N
chr1:209915702-209917008	ENSG00000007312	CD79B	8.28607	11.0897	6.225	7.91338	0.484472	5.27431e-06	0.000560948	Y	N
chr17:38619033-38619836	ENSG00000007312	CD79B	11.5415	16.8145	6.225	7.91338	0.376232	0.00058289	0.0206407	Y	N
chr17:16878168-16879245	ENSG00000007312	CD79B	0	6.09129	6.225	7.91338	0.528357	4.72274e-07	8.19519e-05	Y	N
chr20:57734165-57735311	ENSG00000007312	CD79B	28.9732	40.878	6.225	7.91338	0.504587	1.81921e-06	0.000239917	Y	N
chr1:212808992-212809342	ENSG00000007312	CD79B	11.3908	14.5922	6.225	7.91338	0.505179	1.76132e-06	0.000239917	Y	N
chr3:58456463-58457544	ENSG00000007312	CD79B	32.1118	55.8945	6.225	7.91338	-0.378213	0.000542111	0.0199317	Y	N
chr5:111868224-111869565	ENSG00000007312	CD79B	5.42418	9.15056	6.225	7.91338	0.511421	1.24744e-06	0.000178818	Y	N
chr3:39375720-39376114	ENSG00000007312	CD79B	36.561	48.6089	6.225	7.91338	0.476284	7.98206e-06	0.000795247	Y	N
chr19:2287325-2288105	ENSG00000007312	CD79B	6.2621	11.5304	6.225	7.91338	0.447818	3.11149e-05	0.00223013	Y	N
chr5:75697549-75698026	ENSG00000007312	CD79B	0	5.36862	6.225	7.91338	-0.417983	0.000114364	0.00685562	Y	N
chr17:37023935-37024946	ENSG00000007312	CD79B	0	13.7559	6.225	7.91338	0.455014	2.2312e-05	0.00167188	Y	N
chr21:35391115-35393408	ENSG00000007312	CD79B	0	6.51288	6.225	7.91338	0.457042	2.02878e-05	0.00155556	Y	N
chr5:173030819-173032055	ENSG00000007312	CD79B	78.9347	98.5832	6.225	7.91338	-0.399555	0.000240981	0.0118584	Y	N
chr5:35884233-35885291	ENSG00000007312	CD79B	0	5.67651	6.225	7.91338	0.356493	0.00117149	0.0324573	Y	N
chr20:48901971-48903006	ENSG00000007312	CD79B	5.04418	11.9179	6.225	7.91338	0.378067	0.000545037	0.0199317	Y	N
chr9:120482781-120483330	ENSG00000007312	CD79B	23.6793	28.4186	6.225	7.91338	0.389402	0.000356822	0.0142489	Y	N
chr22:39486344-39487173	ENSG00000007312	CD79B	5.69539	8.17196	6.225	7.91338	0.396404	0.000272562	0.0123276	Y	N
chr19:52052756-52053435	ENSG00000007312	CD79B	0	3.8814	6.225	7.91338	0.564452	4.94849e-08	1.3596e-05	Y	N
chr12:91492700-91493070	ENSG00000007312	CD79B	0	4.69132	6.225	7.91338	0.422102	9.62382e-05	0.00598674	Y	N
chr17:33639711-33640597	ENSG00000007312	CD79B	38.8205	53.0807	6.225	7.91338	0.473448	9.19121e-06	0.000819012	Y	N
chr9:66455284-66456034	ENSG00000007312	CD79B	69.7312	89.0673	6.225	7.91338	0.462566	1.56104e-05	0.00128669	Y	N
chr7:93928313-93928642	ENSG00000007312	CD79B	0	4.37067	6.225	7.91338	0.349153	0.00150197	0.0366815	Y	N
chr4:38607358-38608082	ENSG00000007312	CD79B	60.7373	131.242	6.225	7.91338	-0.346218	0.00165615	0.0395677	Y	N
chr6:29520367-29520749	ENSG00000007312	CD79B	513.691	1536.03	6.225	7.91338	0.373534	0.000642919	0.0211016	Y	N
chr12:9499363-9499742	ENSG00000007312	CD79B	0	3.3053	6.225	7.91338	0.370866	0.000707787	0.0226561	Y	N
chr17:80330393-80331011	ENSG00000007312	CD79B	0	5.98887	6.225	7.91338	0.395595	0.000281264	0.0123644	Y	N
chr7:16960735-16962170	ENSG00000007312	CD79B	0	9.61144	6.225	7.91338	-0.450236	2.78476e-05	0.0020403	Y	N
chr14:23014988-23015790	ENSG00000007312	CD79B	9.19847	16.3882	6.225	7.91338	0.397555	0.000260606	0.0123276	Y	N
chr18:56325268-56325802	ENSG00000007312	CD79B	4.20718	6.98839	6.225	7.91338	0.390728	0.000339234	0.0140725	Y	N
chr12:10711456-10712375	ENSG00000007312	CD79B	0	5.83242	6.225	7.91338	0.341601	0.00192777	0.0444465	Y	N
chr1:212811305-212812522	ENSG00000007312	CD79B	12.3677	16.5515	6.225	7.91338	0.532556	3.68168e-07	6.74361e-05	Y	N
chr6:169567992-169568505	ENSG00000007312	CD79B	0	3.07279	6.225	7.91338	0.396404	0.000272566	0.0123276	Y	N
chr1:212809574-212810490	ENSG00000007312	CD79B	24.1703	35.5232	6.225	7.91338	0.473658	9.09608e-06	0.000819012	Y	N
chr3:142800594-142802254	ENSG00000007312	CD79B	0	3.48437	6.225	7.91338	0.43075	6.64979e-05	0.00421622	Y	N
chr5:147184379-147185173	ENSG00000007312	CD79B	0	31.9392	6.225	7.91338	0.354047	0.00127349	0.0329649	Y	N
chr17:38707388-38707887	ENSG00000007312	CD79B	24.6691	31.9324	6.225	7.91338	0.57707	2.10696e-08	6.56193e-06	Y	N
chr22:46004605-46005105	ENSG00000007312	CD79B	7.59323	12.3165	6.225	7.91338	0.354945	0.00123515	0.0327935	Y	N
chr22:42315191-42317213	ENSG00000007312	CD79B	0	4.13163	6.225	7.91338	0.364068	0.000900871	0.0265194	Y	N
chr1:155904712-155905186	ENSG00000007312	CD79B	0	3.66144	6.225	7.91338	-0.359511	0.00105591	0.0298707	Y	N
chr1:209909697-209910372	ENSG00000007312	CD79B	11.5956	14.945	6.225	7.91338	0.347748	0.00157409	0.0378816	Y	N
chr9:130681614-130682112	ENSG00000007312	CD79B	0	5.8156	6.225	7.91338	0.350492	0.00143605	0.0355988	Y	N
chr1:204683929-204684713	ENSG00000007312	CD79B	5.55823	13.3959	6.225	7.91338	0.545246	1.69861e-07	3.2943e-05	Y	N
chr6:108019328-108019755	ENSG00000007312	CD79B	11.3908	17.998	6.225	7.91338	0.491304	3.70206e-06	0.000415975	Y	N
chr9:133239884-133240790	ENSG00000007312	CD79B	0	8.69154	6.225	7.91338	0.339339	0.00207494	0.046538	Y	N
chr22:39784621-39785088	ENSG00000007312	CD79B	0	3.78496	6.225	7.91338	0.475742	8.2009e-06	0.000795247	Y	N
chr20:57740415-57742084	ENSG00000007312	CD79B	4.56017	8.12811	6.225	7.91338	0.373384	0.000646424	0.0211016	Y	N
chr1:19839084-19839514	ENSG00000007312	CD79B	4.84696	6.48407	6.225	7.91338	0.344012	0.00178133	0.0416527	Y	N
chr17:61779039-61779866	ENSG00000007312	CD79B	215.692	296.31	6.225	7.91338	0.467325	1.24101e-05	0.00107674	Y	N
chr17:80328203-80328780	ENSG00000007312	CD79B	0	2.93464	6.225	7.91338	0.405762	0.000188379	0.0101817	Y	N
chrX:78400613-78400853	ENSG00000007312	CD79B	18.7156	24.8978	6.225	7.91338	0.668633	1.22166e-11	1.3426e-08	Y	N
chrX:64070304-64071143	ENSG00000007312	CD79B	9.7529	20.9217	6.225	7.91338	0.628241	4.42221e-10	2.43001e-07	Y	N
chr5:1041238-1043550	ENSG00000007312	CD79B	64.1558	93.539	6.225	7.91338	0.343126	0.00183389	0.0425798	Y	N
chr12:117029609-117030559	ENSG00000007312	CD79B	5.79779	12.5405	6.225	7.91338	-0.355119	0.00122782	0.0327935	Y	N
chr22:41684112-41684856	ENSG00000007312	CD79B	0	3.02157	6.225	7.91338	-0.359399	0.00106002	0.0298707	Y	N
chr1:235062491-235062964	ENSG00000007312	CD79B	0	5.89833	6.225	7.91338	-0.375084	0.000607775	0.0206407	Y	N
chr5:150474739-150475397	ENSG00000007312	CD79B	11.3793	13.6198	6.225	7.91338	0.377813	0.000550132	0.0199317	Y	N
chr5:963410-964608	ENSG00000007312	CD79B	11.7406	16.7734	6.225	7.91338	0.367134	0.000808524	0.0251481	Y	N
chr16:56639927-56641639	ENSG00000007312	CD79B	0	2.47481	6.225	7.91338	-0.399095	0.000245364	0.0118965	Y	N
chr17:6470741-6471185	ENSG00000007312	CD79B	0	4.84571	6.225	7.91338	-0.350702	0.00142592	0.0355988	Y	N
chr2:95690026-95690570	ENSG00000007312	CD79B	5.79779	10.6236	6.225	7.91338	0.403941	0.000202595	0.0106834	Y	N
chr1:31627445-31628057	ENSG00000007312	CD79B	12.1363	15.319	6.225	7.91338	-0.375719	0.000593903	0.0206407	Y	N
chr10:30993874-30994680	ENSG00000007312	CD79B	12.9548	19.6523	6.225	7.91338	0.605886	2.60202e-09	1.07236e-06	Y	N
chr4:187648824-187649683	ENSG00000007312	CD79B	0	4.77084	6.225	7.91338	-0.459577	1.79993e-05	0.0014474	Y	N
chr14:76026064-76026690	ENSG00000007312	CD79B	11.1165	14.7486	6.225	7.91338	-0.340997	0.00196611	0.0450157	Y	N
chr6:106340696-106341332	ENSG00000007312	CD79B	0	4.84925	6.225	7.91338	0.580223	1.69251e-08	6.20022e-06	Y	N
chr7:45243341-45244158	ENSG00000007312	CD79B	0	6.02598	6.225	7.91338	0.378948	0.000527667	0.0199317	Y	N
chr1:212808452-212808912	ENSG00000007312	CD79B	15.6351	19.8798	6.225	7.91338	0.437621	4.9221e-05	0.00324563	Y	N
chr1:167586564-167587382	ENSG00000007312	CD79B	0	5.17791	6.225	7.91338	0.390557	0.000341462	0.0140725	Y	N
chr6:2886198-2886951	ENSG00000007312	CD79B	17.2148	43.7676	6.225	7.91338	0.364472	0.000888164	0.0265194	Y	N
chr12:47701468-47701917	ENSG00000007312	CD79B	5.27708	7.93895	6.225	7.91338	0.434363	5.68136e-05	0.00367283	Y	N
chr21:45574512-45576189	ENSG00000007312	CD79B	47.6061	57.6255	6.225	7.91338	0.397152	0.000264742	0.0123276	Y	N
chr4:185186562-185187557	ENSG00000007312	CD79B	13.4954	23.2174	6.225	7.91338	0.562377	5.67521e-08	1.43932e-05	Y	N
chr12:8605557-8606220	ENSG00000007312	CD79B	0	1.89539	6.225	7.91338	0.366536	0.000825837	0.0253758	Y	N
chr6:29520945-29521942	ENSG00000007312	CD79B	832.178	1956.69	6.225	7.91338	0.524558	5.89951e-07	9.72534e-05	Y	N
chr1:9472682-9474558	ENSG00000007312	CD79B	7.48867	11.8283	6.225	7.91338	0.49088	3.78503e-06	0.000415975	Y	N
chr7:142190855-142191738	ENSG00000007312	CD79B	0	4.13522	6.225	7.91338	0.354708	0.00124515	0.0327935	Y	N
chr9:37036329-37038295	ENSG00000007312	CD79B	6.75816	16.7378	6.225	7.91338	0.386208	0.000402682	0.0157718	Y	N
chr10:6050950-6051553	ENSG00000007312	CD79B	0	2.94463	6.225	7.91338	0.344027	0.00178044	0.0416527	Y	N
chr4:185283342-185284183	ENSG00000007312	CD79B	0	3.84532	6.225	7.91338	0.406063	0.000186123	0.0101817	Y	N
chr1:209279485-209280255	ENSG00000007312	CD79B	0	6.08961	6.225	7.91338	0.338226	0.00215097	0.0479172	Y	N
chr4:185303301-185303991	ENSG00000007312	CD79B	54.2158	87.4801	6.225	7.91338	0.748434	1.46198e-15	4.82016e-12	Y	N
chr11:117872200-117874376	ENSG00000007312	CD79B	43.2548	46.9168	6.225	7.91338	0.457423	1.99269e-05	0.00155556	Y	N
chr4:56813303-56814012	ENSG00000007312	CD79B	51.6953	71.4895	6.225	7.91338	0.497717	2.6368e-06	0.000321982	Y	N
chr13:42076055-42077354	ENSG00000007312	CD79B	0	3.8115	6.225	7.91338	0.393356	0.000306698	0.0131322	Y	N
chr13:114301712-114302929	ENSG00000007312	CD79B	9.0405	15.3771	6.225	7.91338	-0.364198	0.000896771	0.0265194	Y	N
chr11:35088353-35089014	ENSG00000007312	CD79B	0	2.71294	6.225	7.91338	0.375944	0.000589054	0.0206407	Y	N
chr1:154914537-154915381	ENSG00000007312	CD79B	0	5.25336	6.225	7.91338	0.576515	2.1893e-08	6.56193e-06	Y	N
chr1:36866468-36867454	ENSG00000007312	CD79B	3.62661	5.06432	6.225	7.91338	0.352995	0.00131976	0.0332155	Y	N
chr20:48381597-48382143	ENSG00000007312	CD79B	0	6.26509	6.225	7.91338	-0.38595	0.000406613	0.0157718	Y	N
chr20:24941121-24942262	ENSG00000007312	CD79B	39.9207	47.3913	6.225	7.91338	0.550462	1.22446e-07	2.69137e-05	Y	N
chr21:47512037-47512967	ENSG00000007312	CD79B	11.9901	18.7285	6.225	7.91338	0.396368	0.00027295	0.0123276	Y	N
chr14:95984800-95985238	ENSG00000007312	CD79B	0	5.41487	6.225	7.91338	0.414132	0.000134117	0.00762806	Y	N
chr18:46477697-46479772	ENSG00000007312	CD79B	293.217	372.655	6.225	7.91338	0.378105	0.000544265	0.0199317	Y	N
chr10:116560966-116561656	ENSG00000007312	CD79B	4.93877	6.58506	6.225	7.91338	0.496667	2.78877e-06	0.000328378	Y	N
chr20:60874724-60875240	ENSG00000007312	CD79B	7.75016	15.6083	6.225	7.91338	-0.355405	0.00121589	0.0327935	Y	N
chr2:242801648-242802843	ENSG00000007312	CD79B	0	5.53091	6.225	7.91338	0.339943	0.0020347	0.0462528	Y	N
chr9:120481838-120482173	ENSG00000007312	CD79B	49.4996	63.8697	6.225	7.91338	0.39571	0.000280013	0.0123644	Y	N
chr8:42269727-42270771	ENSG00000007312	CD79B	8.72829	13.5393	6.225	7.91338	0.414119	0.000134191	0.00762806	Y	N
chr22:37345099-37345587	ENSG00000007312	CD79B	0	3.90534	6.225	7.91338	0.359798	0.00104547	0.0298707	Y	N
chr10:6183070-6183982	ENSG00000007312	CD79B	5.65978	12.2034	6.225	7.91338	0.40375	0.000204141	0.0106834	Y	N
chr3:156845606-156847222	ENSG00000007312	CD79B	0	3.55585	6.225	7.91338	-0.371909	0.00068175	0.0220366	Y	N
chr7:74064362-74064957	ENSG00000007312	CD79B	25.255	32.386	6.225	7.91338	0.500683	2.24867e-06	0.000285149	Y	N
chr16:4357260-4358178	ENSG00000007312	CD79B	51.575	63.1513	6.225	7.91338	-0.357969	0.00111361	0.0311151	Y	N
chr17:38708057-38709311	ENSG00000007312	CD79B	53.3072	67.9074	6.225	7.91338	0.731157	1.35354e-14	2.23131e-11	Y	N
chr17:75662482-75663926	ENSG00000007312	CD79B	2.03157	6.62182	6.225	7.91338	0.389914	0.000349933	0.0142436	Y	N
chr1:203243790-203244538	ENSG00000007312	CD79B	0	4.34683	6.225	7.91338	0.418086	0.000113873	0.00685562	Y	N
chr17:48228166-48229881	ENSG00000007312	CD79B	302.763	336.255	6.225	7.91338	0.521042	7.23103e-07	0.000113527	Y	N
chr19:4088140-4088390	ENSG00000007312	CD79B	0	4.83958	6.225	7.91338	0.348864	0.00151653	0.0367648	Y	N
chr9:98173547-98174448	ENSG00000007312	CD79B	115.132	133.94	6.225	7.91338	-0.3558	0.00119959	0.0327935	Y	N
chr1:148000636-148000932	ENSG00000007312	CD79B	13.6073	17.164	6.225	7.91338	0.354841	0.00123954	0.0327935	Y	N
chr14:105536057-105537093	ENSG00000007312	CD79B	8.03852	14.219	6.225	7.91338	0.40804	0.000171896	0.00960581	Y	N
chr18:2916164-2916577	ENSG00000007312	CD79B	19.3671	23.1512	6.225	7.91338	0.353366	0.00130328	0.0332155	Y	N
chr11:122939972-122941593	ENSG00000007312	CD79B	610.902	966.364	6.225	7.91338	0.375116	0.000607061	0.0206407	Y	N
chr1:8318844-8320104	ENSG00000007312	CD79B	0	10.228	6.225	7.91338	-0.374546	0.000619784	0.0206407	Y	N
chr18:12764986-12765664	ENSG00000007312	CD79B	0	5.55973	6.225	7.91338	0.389264	0.000358706	0.0142489	Y	N
chr16:72237277-72237779	ENSG00000007312	CD79B	0	2.55546	6.225	7.91338	0.339739	0.0020482	0.0462528	Y	N
chr14:23367309-23368473	ENSG00000007312	CD79B	170.481	180.712	6.225	7.91338	0.360348	0.00102572	0.029665	Y	N
chr21:45573018-45574387	ENSG00000007312	CD79B	70.6517	77.9136	6.225	7.91338	0.440694	4.29328e-05	0.00294895	Y	N
chr12:109035686-109036168	ENSG00000010671	BTK	9.19066	15.6813	7.765	8.66825	0.364899	0.000874925	0.0178064	Y	N
chr19:18124979-18125390	ENSG00000010671	BTK	5.71013	8.21886	7.765	8.66825	0.394472	0.000293769	0.00819634	Y	N
chr1:2501745-2502413	ENSG00000010671	BTK	7.40016	11.8937	7.765	8.66825	0.331703	0.0026494	0.0368569	Y	N
chr1:201507880-201509904	ENSG00000010671	BTK	16.9786	23.3806	7.765	8.66825	0.40299	0.000210402	0.00693694	Y	N
chr2:43358139-43359040	ENSG00000010671	BTK	11.227	15.5305	7.765	8.66825	0.50366	1.91354e-06	0.000185557	Y	N
chr2:112376174-112376983	ENSG00000010671	BTK	0	2.13893	7.765	8.66825	0.320372	0.00376545	0.0461151	Y	N
chr5:150474739-150475397	ENSG00000010671	BTK	11.3793	13.6198	7.765	8.66825	0.419639	0.000106727	0.00404459	Y	N
chr14:103673098-103674470	ENSG00000010671	BTK	8.5611	22.1015	7.765	8.66825	0.373695	0.000639194	0.0140157	Y	N
chr15:74346089-74346762	ENSG00000010671	BTK	54.9972	81.5442	7.765	8.66825	0.452642	2.49167e-05	0.00139238	Y	N
chr14:23014988-23015790	ENSG00000010671	BTK	9.19847	16.3882	7.765	8.66825	0.434061	5.75699e-05	0.00246504	Y	N
chr17:66230859-66231488	ENSG00000010671	BTK	0	3.78923	7.765	8.66825	0.352855	0.00132602	0.0226523	Y	N
chr5:173030819-173032055	ENSG00000010671	BTK	78.9347	98.5832	7.765	8.66825	-0.333839	0.0024758	0.0348834	Y	N
chr22:39486344-39487173	ENSG00000010671	BTK	5.69539	8.17196	7.765	8.66825	0.384947	0.00042223	0.0107492	Y	N
chr5:963410-964608	ENSG00000010671	BTK	11.7406	16.7734	7.765	8.66825	0.391008	0.000335619	0.00906997	Y	N
chr15:77332766-77333345	ENSG00000010671	BTK	9.74447	15.6272	7.765	8.66825	0.361271	0.000993371	0.0193194	Y	N
chr10:92921906-92924265	ENSG00000010671	BTK	48.2229	58.5522	7.765	8.66825	0.349073	0.00150601	0.0244597	Y	N
chr22:37345099-37345587	ENSG00000010671	BTK	0	3.90534	7.765	8.66825	0.322223	0.00355846	0.0446093	Y	N
chr19:51626666-51627501	ENSG00000010671	BTK	14.2407	19.1134	7.765	8.66825	0.573795	2.63871e-08	6.21415e-06	Y	N
chr1:212808452-212808912	ENSG00000010671	BTK	15.6351	19.8798	7.765	8.66825	0.338447	0.00213573	0.031274	Y	N
chr16:30645428-30646268	ENSG00000010671	BTK	104.413	133.367	7.765	8.66825	-0.345232	0.00171109	0.0267368	Y	N
chr17:48228166-48229881	ENSG00000010671	BTK	302.763	336.255	7.765	8.66825	0.529891	4.31389e-07	6.7728e-05	Y	N
chr2:196439042-196439418	ENSG00000010671	BTK	12.4357	27.4196	7.765	8.66825	0.351085	0.00140766	0.0236788	Y	N
chr10:47588570-47589404	ENSG00000010671	BTK	0	5.23709	7.765	8.66825	0.375398	0.000600881	0.0133858	Y	N
chr20:24941121-24942262	ENSG00000010671	BTK	39.9207	47.3913	7.765	8.66825	0.388411	0.000370517	0.00985158	Y	N
chr6:136657748-136658115	ENSG00000010671	BTK	35.5315	39.993	7.765	8.66825	-0.377074	0.000565232	0.0130806	Y	N
chr19:49315379-49316239	ENSG00000010671	BTK	12.6228	17.8565	7.765	8.66825	0.379235	0.000522109	0.0125649	Y	N
chr20:57738628-57739120	ENSG00000010671	BTK	0	4.9242	7.765	8.66825	0.520522	7.45054e-07	9.82578e-05	Y	N
chr9:66455284-66456034	ENSG00000010671	BTK	69.7312	89.0673	7.765	8.66825	0.468228	1.18766e-05	0.000822212	Y	N
chr14:52778191-52778738	ENSG00000010671	BTK	14.6118	18.6992	7.765	8.66825	0.588461	9.44435e-09	3.44587e-06	Y	N
chr4:56813303-56814012	ENSG00000010671	BTK	51.6953	71.4895	7.765	8.66825	0.509954	1.35364e-06	0.000148765	Y	N
chr17:42403873-42404541	ENSG00000010671	BTK	110.216	132.428	7.765	8.66825	-0.322857	0.00348993	0.0443303	Y	N
chr2:64620642-64621102	ENSG00000010671	BTK	0	4.04314	7.765	8.66825	0.319463	0.00387093	0.0465783	Y	N
chr11:35088353-35089014	ENSG00000010671	BTK	0	2.71294	7.765	8.66825	0.349559	0.00148169	0.0243041	Y	N
chr12:8605557-8606220	ENSG00000010671	BTK	0	1.89539	7.765	8.66825	0.327248	0.00304684	0.0411699	Y	N
chr15:99992839-99993754	ENSG00000010671	BTK	4.43091	7.79354	7.765	8.66825	0.400274	0.000234258	0.0072863	Y	N
chr10:97456975-97457904	ENSG00000010671	BTK	8.80099	11.2994	7.765	8.66825	0.450846	2.70754e-05	0.00139481	Y	N
chr12:114917349-114919420	ENSG00000010671	BTK	3.78479	5.87056	7.765	8.66825	0.384846	0.000423837	0.0107492	Y	N
chr5:77289413-77290195	ENSG00000010671	BTK	9.01072	11.2019	7.765	8.66825	0.354382	0.00125905	0.0221638	Y	N
chr4:40187376-40188060	ENSG00000010671	BTK	24.0495	36.2869	7.765	8.66825	-0.374296	0.00062542	0.013839	Y	N
chr6:140298743-140299560	ENSG00000010671	BTK	6.65674	7.53888	7.765	8.66825	0.337962	0.00216941	0.0313708	Y	N
chr3:145894830-145895465	ENSG00000010671	BTK	0	2.91576	7.765	8.66825	0.38077	0.000493348	0.0121443	Y	N
chr15:99943581-99944266	ENSG00000010671	BTK	0	5.63254	7.765	8.66825	0.344321	0.00176328	0.0271661	Y	N
chr3:45117694-45118126	ENSG00000010671	BTK	23.0526	27.1845	7.765	8.66825	0.500202	2.30766e-06	0.000205631	Y	N
chr2:219270715-219271508	ENSG00000010671	BTK	0	1.47287	7.765	8.66825	0.334548	0.00242055	0.0343989	Y	N
chr1:27849341-27849956	ENSG00000010671	BTK	0	3.09269	7.765	8.66825	0.332912	0.00254984	0.0357737	Y	N
chr11:117850390-117851275	ENSG00000010671	BTK	0	4.22253	7.765	8.66825	0.332348	0.00259588	0.0362653	Y	N
chr19:36400127-36400642	ENSG00000010671	BTK	0	4.52735	7.765	8.66825	0.356829	0.00115807	0.0215715	Y	N
chr2:113448371-113449096	ENSG00000010671	BTK	0	3.05909	7.765	8.66825	0.376565	0.000575838	0.0131843	Y	N
chr21:45577144-45578223	ENSG00000010671	BTK	58.5018	66.2963	7.765	8.66825	0.672066	8.77566e-12	9.64445e-09	Y	N
chr1:108673394-108673900	ENSG00000010671	BTK	8.02266	11.9049	7.765	8.66825	0.354115	0.00127053	0.0221638	Y	N
chr13:42968113-42970009	ENSG00000010671	BTK	4.10034	5.28453	7.765	8.66825	0.371482	0.000692294	0.0147258	Y	N
chr2:97540064-97540911	ENSG00000010671	BTK	0	2.93065	7.765	8.66825	0.322712	0.00350548	0.0443303	Y	N
chr14:23367309-23368473	ENSG00000010671	BTK	170.481	180.712	7.765	8.66825	0.435668	5.36494e-05	0.00235843	Y	N
chr12:129336764-129337190	ENSG00000010671	BTK	0	2.10155	7.765	8.66825	0.316772	0.00419887	0.0492658	Y	N
chr10:70817052-70817712	ENSG00000010671	BTK	6.02386	9.4644	7.765	8.66825	0.337599	0.00219495	0.0316015	Y	N
chr14:105536057-105537093	ENSG00000010671	BTK	8.03852	14.219	7.765	8.66825	0.430873	6.61452e-05	0.00269457	Y	N
chr4:38161944-38163004	ENSG00000010671	BTK	14.0522	26.9812	7.765	8.66825	-0.322664	0.0035107	0.0443303	Y	N
chr3:58456463-58457544	ENSG00000010671	BTK	32.1118	55.8945	7.765	8.66825	-0.38332	0.000448737	0.0112938	Y	N
chr7:16960735-16962170	ENSG00000010671	BTK	0	9.61144	7.765	8.66825	-0.361191	0.000996147	0.0193194	Y	N
chr6:37524604-37525395	ENSG00000010671	BTK	0	2.01971	7.765	8.66825	0.348122	0.00155458	0.024907	Y	N
chr4:15775628-15776280	ENSG00000010671	BTK	4.44516	7.17363	7.765	8.66825	0.324348	0.00333341	0.04298	Y	N
chr17:4934720-4935365	ENSG00000010671	BTK	7.8816	13.8507	7.765	8.66825	0.362051	0.000966725	0.018972	Y	N
chr16:66164369-66164809	ENSG00000010671	BTK	7.34664	17.8852	7.765	8.66825	0.370795	0.000709583	0.0149012	Y	N
chr8:1736213-1736690	ENSG00000010671	BTK	0	3.3841	7.765	8.66825	0.400494	0.00023224	0.0072863	Y	N
chr22:46004605-46005105	ENSG00000010671	BTK	7.59323	12.3165	7.765	8.66825	0.391825	0.000325286	0.00886336	Y	N
chr6:166672269-166672851	ENSG00000010671	BTK	5.43447	7.39578	7.765	8.66825	0.325209	0.00324587	0.0424668	Y	N
chr21:45661775-45662747	ENSG00000010671	BTK	5.28166	7.41466	7.765	8.66825	0.414258	0.000133427	0.00483417	Y	N
chr3:13549115-13549788	ENSG00000010671	BTK	0	2.02163	7.765	8.66825	0.320073	0.00379989	0.0462296	Y	N
chr1:212808992-212809342	ENSG00000010671	BTK	11.3908	14.5922	7.765	8.66825	0.40989	0.000159495	0.00553531	Y	N
chr18:2916164-2916577	ENSG00000010671	BTK	19.3671	23.1512	7.765	8.66825	0.584356	1.26566e-08	3.79354e-06	Y	N
chr10:116560966-116561656	ENSG00000010671	BTK	4.93877	6.58506	7.765	8.66825	0.379903	0.000509416	0.0124411	Y	N
chr5:42993796-42995722	ENSG00000010671	BTK	42.0824	59.6454	7.765	8.66825	0.319571	0.00385824	0.0465783	Y	N
chr17:62403539-62405803	ENSG00000010671	BTK	19.3399	42.543	7.765	8.66825	0.594287	6.19003e-09	2.81571e-06	Y	N
chr20:57735447-57736375	ENSG00000010671	BTK	2.12058	8.09982	7.765	8.66825	0.462858	1.5394e-05	0.000995176	Y	N
chr4:40684561-40685187	ENSG00000010671	BTK	13.823	20.9859	7.765	8.66825	-0.380757	0.00049358	0.0121443	Y	N
chr7:120937988-120938571	ENSG00000010671	BTK	6.66942	11.1057	7.765	8.66825	0.366722	0.000820424	0.0168009	Y	N
chr7:38379769-38380279	ENSG00000010671	BTK	1.64685	5.83022	7.765	8.66825	0.423233	9.17468e-05	0.00360106	Y	N
chr1:192578169-192578789	ENSG00000010671	BTK	0	5.40491	7.765	8.66825	0.390176	0.000346463	0.0092869	Y	N
chr14:38056298-38058926	ENSG00000010671	BTK	42.0432	84.6756	7.765	8.66825	-0.39631	0.000273564	0.00795473	Y	N
chr1:64197232-64197790	ENSG00000010671	BTK	0	4.59122	7.765	8.66825	-0.363758	0.000910725	0.0183089	Y	N
chr6:36997132-36997527	ENSG00000010671	BTK	8.37188	11.2768	7.765	8.66825	0.504667	1.81133e-06	0.000180968	Y	N
chr20:5511907-5512811	ENSG00000010671	BTK	0	1.50263	7.765	8.66825	0.35527	0.00122152	0.0220117	Y	N
chr11:58263109-58263776	ENSG00000010671	BTK	5.01418	11.5212	7.765	8.66825	0.325926	0.00317459	0.0422042	Y	N
chr21:45574512-45576189	ENSG00000010671	BTK	47.6061	57.6255	7.765	8.66825	0.720984	4.64005e-14	7.64912e-11	Y	N
chr9:115656980-115657497	ENSG00000010671	BTK	5.3001	10.9309	7.765	8.66825	0.320524	0.00374802	0.046109	Y	N
chr20:30622268-30622928	ENSG00000010671	BTK	5.81016	8.75956	7.765	8.66825	0.319147	0.0039082	0.0468557	Y	N
chr9:138287033-138287481	ENSG00000010671	BTK	0	9.41091	7.765	8.66825	0.328711	0.00291076	0.0394929	Y	N
chr7:74064362-74064957	ENSG00000010671	BTK	25.255	32.386	7.765	8.66825	0.600144	4.0134e-09	2.20537e-06	Y	N
chr10:130833630-130834154	ENSG00000010671	BTK	0	2.14046	7.765	8.66825	0.393086	0.000309909	0.00851476	Y	N
chr6:159525010-159526560	ENSG00000010671	BTK	8.5121	16.3475	7.765	8.66825	0.341874	0.00191065	0.0285041	Y	N
chr1:101707837-101708321	ENSG00000010671	BTK	16.1617	22.915	7.765	8.66825	0.32561	0.00320592	0.0423593	Y	N
chr14:20895439-20896611	ENSG00000010671	BTK	22.5717	32.2066	7.765	8.66825	0.386866	0.000392814	0.0103609	Y	N
chr19:47827546-47828152	ENSG00000010671	BTK	0	4.61031	7.765	8.66825	0.398228	0.000253848	0.00766565	Y	N
chr3:45594818-45596167	ENSG00000010671	BTK	20.6365	27.3055	7.765	8.66825	-0.35245	0.00134431	0.0228463	Y	N
chr2:235198430-235198843	ENSG00000010671	BTK	0	5.34378	7.765	8.66825	0.513227	1.12749e-06	0.000137679	Y	N
chr1:9688429-9690849	ENSG00000010671	BTK	0	4.77672	7.765	8.66825	0.343873	0.00178944	0.0272133	Y	N
chr3:105716550-105717531	ENSG00000010671	BTK	5.52421	10.1431	7.765	8.66825	0.378179	0.000542787	0.0127826	Y	N
chr1:228688590-228689167	ENSG00000010671	BTK	0	2.04173	7.765	8.66825	0.354147	0.00126915	0.0221638	Y	N
chr1:156774241-156774987	ENSG00000010671	BTK	10.9209	15.9678	7.765	8.66825	0.454607	2.27394e-05	0.00136313	Y	N
chr20:52356563-52357367	ENSG00000010671	BTK	22.4784	35.7362	7.765	8.66825	-0.35619	0.0011837	0.0218026	Y	N
chr21:43084242-43084724	ENSG00000010671	BTK	0	4.29653	7.765	8.66825	0.350075	0.00145626	0.0240064	Y	N
chr10:31100603-31101949	ENSG00000010671	BTK	0	2.78821	7.765	8.66825	0.342436	0.00187587	0.0282409	Y	N
chr14:95984800-95985238	ENSG00000010671	BTK	0	5.41487	7.765	8.66825	0.417242	0.000117944	0.00436922	Y	N
chr20:34196911-34198164	ENSG00000010671	BTK	5.35474	11.9941	7.765	8.66825	0.316977	0.00417304	0.0491375	Y	N
chr21:45587213-45587737	ENSG00000010671	BTK	14.9962	19.8189	7.765	8.66825	0.449709	2.85315e-05	0.00141928	Y	N
chr20:39311662-39312823	ENSG00000010671	BTK	4.56017	6.57364	7.765	8.66825	0.334045	0.0024596	0.0348039	Y	N
chr17:75662482-75663926	ENSG00000010671	BTK	2.03157	6.62182	7.765	8.66825	0.39543	0.000283067	0.00804546	Y	N
chr18:72782383-72783654	ENSG00000010671	BTK	34.2048	39.7907	7.765	8.66825	0.453123	2.43664e-05	0.00139238	Y	N
chr16:28545799-28546145	ENSG00000010671	BTK	15.2107	23.13	7.765	8.66825	0.375598	0.000596523	0.0133858	Y	N
chr9:133239884-133240790	ENSG00000010671	BTK	0	8.69154	7.765	8.66825	0.364551	0.000885702	0.0179151	Y	N
chr19:42027558-42027942	ENSG00000010671	BTK	22.9131	24.7344	7.765	8.66825	0.446261	3.34037e-05	0.00157332	Y	N
chr11:72915708-72916228	ENSG00000010671	BTK	29.5487	55.7633	7.765	8.66825	-0.324816	0.00328565	0.0426487	Y	N
chr10:134826013-134826621	ENSG00000010671	BTK	0	1.90054	7.765	8.66825	0.444982	3.53988e-05	0.0016438	Y	N
chr21:40466075-40466799	ENSG00000010671	BTK	0	1.25574	7.765	8.66825	0.32488	0.0032791	0.0426487	Y	N
chr20:62482031-62482775	ENSG00000010671	BTK	1.11371	10.2232	7.765	8.66825	0.346227	0.00165565	0.0259938	Y	N
chr2:242801648-242802843	ENSG00000010671	BTK	0	5.53091	7.765	8.66825	0.318342	0.00400469	0.0478386	Y	N
chr6:108019328-108019755	ENSG00000010671	BTK	11.3908	17.998	7.765	8.66825	0.523524	6.26484e-07	8.98051e-05	Y	N
chr9:5626782-5627843	ENSG00000010671	BTK	5.01673	8.21128	7.765	8.66825	0.403341	0.000207488	0.00690998	Y	N
chr2:198350765-198351170	ENSG00000010671	BTK	51.3459	84.0607	7.765	8.66825	-0.35653	0.00117	0.0216712	Y	N
chr17:76248304-76248879	ENSG00000010671	BTK	0	4.5085	7.765	8.66825	0.396171	0.00027505	0.00795473	Y	N
chr10:73124162-73124836	ENSG00000010671	BTK	53.999	62.6981	7.765	8.66825	0.461477	1.64441e-05	0.00104262	Y	N
chr20:48901971-48903006	ENSG00000010671	BTK	5.04418	11.9179	7.765	8.66825	0.340087	0.00202521	0.0299422	Y	N
chr14:98173791-98174393	ENSG00000010671	BTK	2.66793	5.65541	7.765	8.66825	0.535975	2.99825e-07	5.20275e-05	Y	N
chr17:38707388-38707887	ENSG00000010671	BTK	24.6691	31.9324	7.765	8.66825	0.401423	0.000223875	0.00723998	Y	N
chr18:56325268-56325802	ENSG00000010671	BTK	4.20718	6.98839	7.765	8.66825	0.338331	0.00214374	0.031274	Y	N
chr21:46302248-46303253	ENSG00000010671	BTK	0	2.78422	7.765	8.66825	0.452666	2.48891e-05	0.00139238	Y	N
chr19:49430141-49430670	ENSG00000010671	BTK	16.531	27.899	7.765	8.66825	0.323831	0.003387	0.0432827	Y	N
chr11:2308187-2308772	ENSG00000010671	BTK	6.15852	9.47678	7.765	8.66825	0.452004	2.56651e-05	0.00139481	Y	N
chr9:35603533-35603765	ENSG00000010671	BTK	10.6529	13.5067	7.765	8.66825	-0.337276	0.0022179	0.0317931	Y	N
chr13:50215859-50216584	ENSG00000010671	BTK	5.43447	7.47293	7.765	8.66825	0.373033	0.000654679	0.0141077	Y	N
chr17:33639711-33640597	ENSG00000010671	BTK	38.8205	53.0807	7.765	8.66825	0.419085	0.00010923	0.00409239	Y	N
chr11:65683091-65683782	ENSG00000010671	BTK	0	4.27019	7.765	8.66825	0.350577	0.00143195	0.0239652	Y	N
chr2:43355746-43356018	ENSG00000010671	BTK	0	1.46549	7.765	8.66825	0.508145	1.49632e-06	0.000154168	Y	N
chr20:52127266-52127671	ENSG00000010671	BTK	0	3.35278	7.765	8.66825	-0.37863	0.000533877	0.0127142	Y	N
chr14:92970049-92970866	ENSG00000010671	BTK	0	6.06604	7.765	8.66825	-0.343018	0.00184044	0.0278345	Y	N
chr14:91730542-91731310	ENSG00000010671	BTK	23.3647	49.2957	7.765	8.66825	0.385779	0.000409239	0.0106306	Y	N
chr20:57739159-57739576	ENSG00000010671	BTK	0	3.22749	7.765	8.66825	0.465546	1.35267e-05	0.000891953	Y	N
chr6:159542332-159543007	ENSG00000010671	BTK	12.5242	15.7279	7.765	8.66825	0.502068	2.08643e-06	0.000193916	Y	N
chr10:6050950-6051553	ENSG00000010671	BTK	0	2.94463	7.765	8.66825	0.377244	0.000561729	0.0130806	Y	N
chr11:128161705-128162109	ENSG00000010671	BTK	4.16951	6.73004	7.765	8.66825	0.398036	0.000255754	0.00766565	Y	N
chr1:66904607-66905513	ENSG00000010671	BTK	33.0549	84.1646	7.765	8.66825	0.468067	1.19703e-05	0.000822212	Y	N
chr22:42315191-42317213	ENSG00000010671	BTK	0	4.13163	7.765	8.66825	0.324311	0.00333724	0.04298	Y	N
chr7:116202086-116202561	ENSG00000010671	BTK	0	1.83569	7.765	8.66825	0.326533	0.00311536	0.0415844	Y	N
chr21:45580652-45581335	ENSG00000010671	BTK	5.97867	9.9373	7.765	8.66825	0.553398	1.01593e-07	1.9703e-05	Y	N
chr19:52054127-52054840	ENSG00000010671	BTK	0	6.08435	7.765	8.66825	0.344842	0.00173323	0.0268284	Y	N
chr2:8627515-8628725	ENSG00000010671	BTK	6.2621	8.71407	7.765	8.66825	0.39994	0.000237356	0.00731368	Y	N
chr12:10305606-10307154	ENSG00000010671	BTK	0	4.19088	7.765	8.66825	0.338063	0.00216237	0.0313708	Y	N
chr7:45243341-45244158	ENSG00000010671	BTK	0	6.02598	7.765	8.66825	0.435081	5.50534e-05	0.00238831	Y	N
chr2:70173086-70175160	ENSG00000010671	BTK	0	2.53561	7.765	8.66825	0.362943	0.00093708	0.0185003	Y	N
chr1:160158105-160158897	ENSG00000010671	BTK	5.57505	7.65303	7.765	8.66825	0.587047	1.04515e-08	3.44587e-06	Y	N
chr4:26029578-26030722	ENSG00000010671	BTK	0	1.53007	7.765	8.66825	0.349244	0.00149738	0.0244399	Y	N
chr12:96664847-96665791	ENSG00000010671	BTK	0	1.03593	7.765	8.66825	0.355383	0.00121683	0.0220117	Y	N
chr1:117031747-117032412	ENSG00000010671	BTK	6.90084	12.057	7.765	8.66825	0.363041	0.00093388	0.0185003	Y	N
chr20:3691989-3692571	ENSG00000010671	BTK	5.78093	12.6914	7.765	8.66825	0.580882	1.61628e-08	4.44072e-06	Y	N
chr10:30993874-30994680	ENSG00000010671	BTK	12.9548	19.6523	7.765	8.66825	0.413753	0.000136223	0.00488183	Y	N
chr10:5535619-5536057	ENSG00000010671	BTK	8.05155	38.3241	7.765	8.66825	-0.330495	0.00275229	0.0381273	Y	N
chr6:6871181-6871542	ENSG00000010671	BTK	0	6.93258	7.765	8.66825	0.443933	3.71185e-05	0.00169972	Y	N
chr17:36907502-36908351	ENSG00000010671	BTK	17.4749	25.0103	7.765	8.66825	-0.451181	2.66605e-05	0.00139481	Y	N
chr19:54774940-54775411	ENSG00000010671	BTK	8.10484	10.9453	7.765	8.66825	0.371222	0.000698807	0.014769	Y	N
chr4:40674578-40674849	ENSG00000010671	BTK	0	5.19183	7.765	8.66825	-0.339527	0.00206235	0.0303553	Y	N
chr19:54885152-54886148	ENSG00000010671	BTK	19.3635	24.399	7.765	8.66825	0.400503	0.000232153	0.0072863	Y	N
chr20:3691491-3691921	ENSG00000010671	BTK	0	5.80558	7.765	8.66825	0.501796	2.11737e-06	0.000193916	Y	N
chr1:108592744-108593255	ENSG00000010671	BTK	33.1679	43.7565	7.765	8.66825	0.496557	2.80517e-06	0.000243386	Y	N
chr3:39375720-39376114	ENSG00000010671	BTK	36.561	48.6089	7.765	8.66825	0.562131	5.7677e-08	1.26774e-05	Y	N
chr6:159514663-159515120	ENSG00000010671	BTK	4.56592	6.60616	7.765	8.66825	0.45972	1.78778e-05	0.00111214	Y	N
chr6:3987035-3987788	ENSG00000010671	BTK	6.03883	9.06218	7.765	8.66825	0.329121	0.00287365	0.039313	Y	N
chr2:95690026-95690570	ENSG00000010671	BTK	5.79779	10.6236	7.765	8.66825	0.320913	0.00370384	0.0459082	Y	N
chr8:66893652-66894854	ENSG00000010671	BTK	21.9378	25.9049	7.765	8.66825	0.508934	1.4324e-06	0.000152342	Y	N
chr1:9472682-9474558	ENSG00000010671	BTK	7.48867	11.8283	7.765	8.66825	0.322026	0.00358002	0.0447096	Y	N
chrX:78400613-78400853	ENSG00000010671	BTK	18.7156	24.8978	7.765	8.66825	0.530874	4.06962e-07	6.70877e-05	Y	N
chr7:26140653-26141818	ENSG00000010671	BTK	6.91628	8.35973	7.765	8.66825	0.479349	6.84356e-06	0.000501405	Y	N
chr19:2287325-2288105	ENSG00000010671	BTK	6.2621	11.5304	7.765	8.66825	0.320275	0.00377649	0.0461151	Y	N
chr7:38376104-38376613	ENSG00000010671	BTK	8.57488	11.1145	7.765	8.66825	0.347693	0.00157698	0.0251174	Y	N
chr20:48381597-48382143	ENSG00000010671	BTK	0	6.26509	7.765	8.66825	-0.412285	0.000144671	0.00507425	Y	N
chr18:55474020-55475794	ENSG00000010671	BTK	29.0551	34.8451	7.765	8.66825	-0.424864	8.56134e-05	0.00340081	Y	N
chr2:219684917-219685563	ENSG00000010671	BTK	5.20896	8.79507	7.765	8.66825	0.354891	0.00123741	0.0220526	Y	N
chr12:47701468-47701917	ENSG00000010671	BTK	5.27708	7.93895	7.765	8.66825	0.329506	0.00283913	0.0390026	Y	N
chr12:55807914-55808880	ENSG00000010671	BTK	6.04028	8.06608	7.765	8.66825	0.320634	0.00373543	0.046109	Y	N
chr20:57740415-57742084	ENSG00000010671	BTK	4.56017	8.12811	7.765	8.66825	0.420153	0.000104455	0.00400451	Y	N
chr8:8787457-8788060	ENSG00000010671	BTK	4.52187	6.73522	7.765	8.66825	0.397794	0.000258194	0.00766905	Y	N
chr2:113341067-113341333	ENSG00000010671	BTK	67.7415	75.9203	7.765	8.66825	-0.425085	8.4815e-05	0.00340081	Y	N
chr19:867005-867747	ENSG00000010671	BTK	85.4963	102.733	7.765	8.66825	0.347259	0.00159988	0.0253597	Y	N
chr17:34419466-34420026	ENSG00000010671	BTK	27.9919	45.7499	7.765	8.66825	0.49341	3.31421e-06	0.000273173	Y	N
chr13:114301712-114302929	ENSG00000010671	BTK	9.0405	15.3771	7.765	8.66825	-0.407221	0.000177665	0.00610169	Y	N
chr9:120482781-120483330	ENSG00000010671	BTK	23.6793	28.4186	7.765	8.66825	0.573949	2.61111e-08	6.21415e-06	Y	N
chr12:14926467-14926802	ENSG00000010671	BTK	8.24654	14.9806	7.765	8.66825	-0.396877	0.000267597	0.00787739	Y	N
chr1:46008266-46008623	ENSG00000010671	BTK	20.1751	23.9175	7.765	8.66825	0.440398	4.35044e-05	0.00196485	Y	N
chr10:135048835-135049308	ENSG00000010671	BTK	0	2.92173	7.765	8.66825	0.399398	0.000242465	0.00740193	Y	N
chr5:173390842-173391908	ENSG00000010671	BTK	0	4.26801	7.765	8.66825	-0.325323	0.00323447	0.0424668	Y	N
chr14:91723530-91724205	ENSG00000010671	BTK	39.4502	61.7698	7.765	8.66825	0.33489	0.00239421	0.0341719	Y	N
chr2:11620365-11621798	ENSG00000010671	BTK	4.83305	15.4147	7.765	8.66825	-0.317283	0.00413474	0.0488611	Y	N
chr1:203243790-203244538	ENSG00000010671	BTK	0	4.34683	7.765	8.66825	0.35734	0.00113794	0.0215291	Y	N
chr12:56913882-56915081	ENSG00000010671	BTK	8.56291	11.4977	7.765	8.66825	0.375483	0.000599011	0.0133858	Y	N
chr7:475652-476495	ENSG00000010671	BTK	4.85076	7.54659	7.765	8.66825	-0.373333	0.000647609	0.0140472	Y	N
chr1:212811305-212812522	ENSG00000010671	BTK	12.3677	16.5515	7.765	8.66825	0.449151	2.92723e-05	0.00141928	Y	N
chr17:81057263-81058146	ENSG00000010671	BTK	10.7571	19.6752	7.765	8.66825	0.354533	0.00125259	0.0221638	Y	N
chr3:153037425-153038301	ENSG00000010671	BTK	0	2.28105	7.765	8.66825	0.354964	0.00123433	0.0220526	Y	N
chr1:117030780-117031044	ENSG00000010671	BTK	8.40661	14.338	7.765	8.66825	0.346471	0.00164233	0.0259079	Y	N
chr20:3690471-3690961	ENSG00000010671	BTK	0	9.50386	7.765	8.66825	0.512009	1.20714e-06	0.000142141	Y	N
chr18:46477697-46479772	ENSG00000010671	BTK	293.217	372.655	7.765	8.66825	0.543522	1.89036e-07	3.46252e-05	Y	N
chr17:66209418-66210064	ENSG00000010671	BTK	0	1.64428	7.765	8.66825	0.341311	0.0019461	0.0289022	Y	N
chr22:20142890-20143396	ENSG00000010671	BTK	0	5.21811	7.765	8.66825	0.317451	0.00411389	0.0487896	Y	N
chr1:150154222-150155035	ENSG00000010671	BTK	9.85006	12.7408	7.765	8.66825	0.379444	0.000518104	0.0125602	Y	N
chr5:6712827-6714390	ENSG00000010671	BTK	25.6104	33.5661	7.765	8.66825	0.32885	0.00289818	0.0394847	Y	N
chr19:55181969-55182899	ENSG00000010671	BTK	8.71126	13.3828	7.765	8.66825	0.385423	0.000414754	0.0106831	Y	N
chr9:139511863-139513533	ENSG00000010671	BTK	6.31245	21.6829	7.765	8.66825	0.350224	0.00144903	0.0240064	Y	N
chr19:54775533-54775830	ENSG00000010671	BTK	0	1.38126	7.765	8.66825	0.348126	0.00155438	0.024907	Y	N
chr6:6856662-6858164	ENSG00000010671	BTK	6.2789	30.6902	7.765	8.66825	0.449323	2.9042e-05	0.00141928	Y	N
chr11:117872200-117874376	ENSG00000010671	BTK	43.2548	46.9168	7.765	8.66825	0.495282	3.00175e-06	0.000253763	Y	N
chr10:3984866-3985563	ENSG00000010671	BTK	0	2.36353	7.765	8.66825	0.348091	0.00155622	0.024907	Y	N
chr7:142245158-142246560	ENSG00000010671	BTK	9.94297	12.2536	7.765	8.66825	0.516112	9.58194e-07	0.000121506	Y	N
chr20:57760146-57760551	ENSG00000010671	BTK	0	1.67207	7.765	8.66825	0.353699	0.00128862	0.0222439	Y	N
chr4:185303301-185303991	ENSG00000010671	BTK	54.2158	87.4801	7.765	8.66825	0.343845	0.00179111	0.0272133	Y	N
chr6:32984718-32986378	ENSG00000010671	BTK	4.79103	7.97582	7.765	8.66825	0.492785	3.4251e-06	0.000275428	Y	N
chr7:149471339-149471778	ENSG00000010671	BTK	6.10618	17.0228	7.765	8.66825	0.326616	0.00310733	0.0415844	Y	N
chr4:38607358-38608082	ENSG00000010671	BTK	60.7373	131.242	7.765	8.66825	-0.371741	0.000685893	0.0146844	Y	N
chr5:150477506-150477962	ENSG00000010671	BTK	8.67044	10.5385	7.765	8.66825	0.376972	0.000567343	0.0130806	Y	N
chr8:74276402-74277075	ENSG00000010671	BTK	3.97932	13.8334	7.765	8.66825	-0.394291	0.000295834	0.00819634	Y	N
chr17:6925152-6925955	ENSG00000010671	BTK	0	0.909618	7.765	8.66825	0.317988	0.00404774	0.0481784	Y	N
chr3:142800594-142802254	ENSG00000010671	BTK	0	3.48437	7.765	8.66825	0.325549	0.00321195	0.0423593	Y	N
chr18:68157084-68157636	ENSG00000010671	BTK	0	8.30528	7.765	8.66825	0.363426	0.000921395	0.0184111	Y	N
chr2:204605527-204606164	ENSG00000010671	BTK	5.60251	8.1352	7.765	8.66825	0.491084	3.74484e-06	0.00029397	Y	N
chr10:22539979-22543315	ENSG00000010671	BTK	71.4236	90.9265	7.765	8.66825	0.451468	2.63096e-05	0.00139481	Y	N
chr14:91697855-91698234	ENSG00000010671	BTK	12.0555	21.2824	7.765	8.66825	0.357118	0.00114665	0.0215291	Y	N
chr2:43356929-43357750	ENSG00000010671	BTK	3.4522	5.71613	7.765	8.66825	0.413299	0.000138785	0.00492017	Y	N
chr1:235112749-235113173	ENSG00000010671	BTK	12.8711	17.6181	7.765	8.66825	0.35011	0.00145458	0.0240064	Y	N
chr5:35884233-35885291	ENSG00000010671	BTK	0	5.67651	7.765	8.66825	0.40373	0.0002043	0.00687323	Y	N
chr1:211551339-211551781	ENSG00000010671	BTK	5.97867	9.08847	7.765	8.66825	0.358621	0.00108886	0.0207513	Y	N
chr7:93928313-93928642	ENSG00000010671	BTK	0	4.37067	7.765	8.66825	0.482847	5.73125e-06	0.00043944	Y	N
chr2:42368226-42370301	ENSG00000010671	BTK	87.1194	110.124	7.765	8.66825	0.414934	0.000129759	0.00475352	Y	N
chr19:8582725-8583249	ENSG00000010671	BTK	17.4642	23.1607	7.765	8.66825	0.401164	0.000226181	0.00723998	Y	N
chr12:40531036-40531517	ENSG00000010671	BTK	0	14.5307	7.765	8.66825	0.373578	0.000641907	0.0140157	Y	N
chr5:78842533-78843606	ENSG00000010671	BTK	30.601	44.1722	7.765	8.66825	-0.473797	9.03358e-06	0.000647472	Y	N
chr19:51623497-51623770	ENSG00000010671	BTK	0	1.53479	7.765	8.66825	0.327024	0.00306815	0.0412885	Y	N
chr1:10269784-10270795	ENSG00000010671	BTK	14.9773	21.8111	7.765	8.66825	0.321885	0.00359547	0.044733	Y	N
chr11:6723307-6724231	ENSG00000010671	BTK	6.8303	12.2682	7.765	8.66825	0.480937	6.31576e-06	0.000473251	Y	N
chr2:133110845-133111349	ENSG00000010671	BTK	9.97973	14.4984	7.765	8.66825	-0.343932	0.00178599	0.0272133	Y	N
chr8:134155909-134157877	ENSG00000010671	BTK	0	8.08485	7.765	8.66825	0.452879	2.4645e-05	0.00139238	Y	N
chr13:50216868-50217840	ENSG00000010671	BTK	5.13456	6.08763	7.765	8.66825	0.370295	0.000722404	0.0150745	Y	N
chr17:1532840-1533815	ENSG00000010671	BTK	21.1697	22.4228	7.765	8.66825	0.439846	4.45891e-05	0.00198663	Y	N
chr6:6874110-6874363	ENSG00000010671	BTK	0	2.81585	7.765	8.66825	0.360402	0.00102382	0.01974	Y	N
chr2:20624553-20624991	ENSG00000010671	BTK	0	2.17339	7.765	8.66825	0.316597	0.00422099	0.0493496	Y	N
chr7:142190855-142191738	ENSG00000010671	BTK	0	4.13522	7.765	8.66825	0.420258	0.000103995	0.00400451	Y	N
chr1:209909697-209910372	ENSG00000010671	BTK	11.5956	14.945	7.765	8.66825	0.430854	6.61997e-05	0.00269457	Y	N
chr3:112182175-112182567	ENSG00000010671	BTK	10.5268	15.8767	7.765	8.66825	0.521832	6.90935e-07	9.49172e-05	Y	N
chr16:31362734-31364642	ENSG00000010671	BTK	6.2579	8.09768	7.765	8.66825	0.406955	0.000179574	0.00610367	Y	N
chr9:120481838-120482173	ENSG00000010671	BTK	49.4996	63.8697	7.765	8.66825	0.658513	3.16036e-11	2.60493e-08	Y	N
chr2:232038714-232039451	ENSG00000010671	BTK	8.05155	17.3738	7.765	8.66825	-0.376043	0.000586923	0.0133454	Y	N
chr6:42694138-42695638	ENSG00000010671	BTK	13.1218	16.0318	7.765	8.66825	0.357052	0.00114926	0.0215291	Y	N
chr20:57734165-57735311	ENSG00000010671	BTK	28.9732	40.878	7.765	8.66825	0.560689	6.33998e-08	1.30643e-05	Y	N
chr2:204798717-204799290	ENSG00000010671	BTK	0	1.05791	7.765	8.66825	0.324087	0.00336037	0.0431095	Y	N
chr21:45573018-45574387	ENSG00000010671	BTK	70.6517	77.9136	7.765	8.66825	0.746224	1.96272e-15	6.47108e-12	Y	N
chr19:52245918-52246442	ENSG00000010671	BTK	0	5.63407	7.765	8.66825	0.451376	2.64215e-05	0.00139481	Y	N
chr6:86114429-86114829	ENSG00000010671	BTK	0	3.40114	7.765	8.66825	-0.359033	0.0010735	0.0205776	Y	N
chr1:235113626-235115068	ENSG00000010671	BTK	25.6887	31.1534	7.765	8.66825	0.395747	0.000279607	0.00801621	Y	N
chr19:18414930-18416177	ENSG00000010671	BTK	18.5025	27.5768	7.765	8.66825	0.46629	1.30486e-05	0.000877984	Y	N
chr4:89377064-89377632	ENSG00000010671	BTK	0	8.58189	7.765	8.66825	0.511208	1.26233e-06	0.000143514	Y	N
chr1:212809574-212810490	ENSG00000010671	BTK	24.1703	35.5232	7.765	8.66825	0.401327	0.000224729	0.00723998	Y	N
chr19:54886610-54887143	ENSG00000010671	BTK	29.1747	37.2395	7.765	8.66825	0.630525	3.66039e-10	2.41366e-07	Y	N
chr4:185283342-185284183	ENSG00000010671	BTK	0	3.84532	7.765	8.66825	0.367504	0.000797975	0.0165467	Y	N
chr3:124781688-124782557	ENSG00000010671	BTK	13.8997	17.5529	7.765	8.66825	0.342148	0.00189359	0.028378	Y	N
chr2:145942384-145944159	ENSG00000010671	BTK	0	2.95214	7.765	8.66825	0.353746	0.00128656	0.0222439	Y	N
chr17:42633872-42634222	ENSG00000010671	BTK	1.97976	4.47452	7.765	8.66825	0.344924	0.00172856	0.0268284	Y	N
chr14:52779505-52780254	ENSG00000010671	BTK	17.2148	20.7248	7.765	8.66825	0.592936	6.83217e-09	2.81571e-06	Y	N
chr11:315855-316775	ENSG00000010671	BTK	56.6409	79.9062	7.765	8.66825	0.355731	0.00120245	0.0220117	Y	N
chr1:112013331-112014255	ENSG00000010671	BTK	0	2.57995	7.765	8.66825	0.385763	0.000409489	0.0106306	Y	N
chr1:185346055-185346823	ENSG00000010671	BTK	0	7.18662	7.765	8.66825	-0.378521	0.000536025	0.0127142	Y	N
chrX:53110126-53110607	ENSG00000010671	BTK	0	2.76305	7.765	8.66825	0.329631	0.00282803	0.0390026	Y	N
chr11:35109010-35110211	ENSG00000010671	BTK	18.7291	28.2177	7.765	8.66825	0.449657	2.85998e-05	0.00141928	Y	N
chr12:106535225-106535586	ENSG00000010671	BTK	8.32659	20.1408	7.765	8.66825	0.355264	0.00122176	0.0220117	Y	N
chr16:28543275-28545217	ENSG00000010671	BTK	25.4248	42.0571	7.765	8.66825	0.431128	6.54199e-05	0.00269457	Y	N
chr1:209915702-209917008	ENSG00000010671	BTK	8.28607	11.0897	7.765	8.66825	0.447122	3.21193e-05	0.00153474	Y	N
chr17:38708057-38709311	ENSG00000010671	BTK	53.3072	67.9074	7.765	8.66825	0.527864	4.86208e-07	7.28648e-05	Y	N
chr16:72237277-72237779	ENSG00000010671	BTK	0	2.55546	7.765	8.66825	0.45563	2.16774e-05	0.00132352	Y	N
chr5:175118089-175118371	ENSG00000010671	BTK	8.46623	10.5726	7.765	8.66825	0.431346	6.48039e-05	0.00269457	Y	N
chr19:42028229-42028469	ENSG00000010671	BTK	6.80114	9.27213	7.765	8.66825	0.38215	0.000468726	0.0117075	Y	N
chr2:112811518-112812204	ENSG00000010671	BTK	0	4.10795	7.765	8.66825	0.351794	0.00137444	0.0232385	Y	N
chr9:95882095-95882646	ENSG00000010671	BTK	5.65694	8.2897	7.765	8.66825	0.36707	0.000810363	0.0166985	Y	N
chr21:45627846-45628343	ENSG00000010671	BTK	0	5.20909	7.765	8.66825	0.322552	0.00352276	0.0443303	Y	N
chr2:70350315-70350892	ENSG00000010671	BTK	20.0059	28.3391	7.765	8.66825	-0.352993	0.00131984	0.0226523	Y	N
chr3:51573449-51574078	ENSG00000010671	BTK	0	5.88015	7.765	8.66825	0.319536	0.00386232	0.0465783	Y	N
chr6:24168393-24169077	ENSG00000010671	BTK	0	5.14991	7.765	8.66825	-0.394711	0.00029107	0.00819634	Y	N
chr7:22398799-22399401	ENSG00000012048	BRCA1	88.4923	601.816	2.8	4.0195	-0.334848	0.00239746	0.048269	Y	Y
chr19:58175429-58176891	ENSG00000012048	BRCA1	13.4411	34.0265	2.8	4.0195	-0.36754	0.000796973	0.0295238	Y	Y
chr10:10838063-10841137	ENSG00000012048	BRCA1	23.4871	32.5293	2.8	4.0195	-0.440523	4.32608e-05	0.00419502	Y	Y
chr7:64072607-64073285	ENSG00000012048	BRCA1	0	5.90185	2.8	4.0195	0.376709	0.000572818	0.024527	Y	Y
chr4:8355434-8356682	ENSG00000012048	BRCA1	0	4.03611	2.8	4.0195	-0.347832	0.00156969	0.0404319	Y	Y
chr20:30161479-30162370	ENSG00000012048	BRCA1	6.00617	9.3413	2.8	4.0195	-0.350005	0.00145973	0.0394485	Y	Y
chr1:993389-994502	ENSG00000012048	BRCA1	5.2971	11.4919	2.8	4.0195	0.381022	0.000488765	0.0219087	Y	Y
chr14:24712478-24712912	ENSG00000012048	BRCA1	0	4.00788	2.8	4.0195	0.356464	0.00117268	0.0356472	Y	Y
chr2:85567429-85568034	ENSG00000012048	BRCA1	42.6785	54.713	2.8	4.0195	-0.360976	0.00100359	0.0329496	Y	Y
chr21:40247511-40248240	ENSG00000012048	BRCA1	3.59461	12.4638	2.8	4.0195	-0.355347	0.0012183	0.0356472	Y	Y
chr10:5528080-5529321	ENSG00000012048	BRCA1	113.951	363.06	2.8	4.0195	0.339446	0.00206775	0.0456936	Y	Y
chr5:90597090-90597759	ENSG00000012048	BRCA1	0	3.23035	2.8	4.0195	0.386471	0.000398711	0.02001	Y	Y
chr1:100169822-100170448	ENSG00000012048	BRCA1	108.091	147.031	2.8	4.0195	-0.344888	0.00173061	0.0432259	Y	Y
chr5:138726859-138727338	ENSG00000012048	BRCA1	105.58	115.01	2.8	4.0195	0.356398	0.00117531	0.0356472	Y	Y
chr5:173204026-173205562	ENSG00000012048	BRCA1	10.4261	15.6337	2.8	4.0195	-0.433585	5.87819e-05	0.00532049	Y	Y
chr7:113724353-113725401	ENSG00000012048	BRCA1	0	3.95417	2.8	4.0195	0.334491	0.00242495	0.048309	Y	Y
chr16:69121165-69121414	ENSG00000012048	BRCA1	19.5868	39.1541	2.8	4.0195	-0.505891	1.69392e-06	0.000698108	Y	Y
chr10:3027857-3028437	ENSG00000012048	BRCA1	15.3014	22.9837	2.8	4.0195	-0.33987	0.00203949	0.0456936	Y	Y
chr22:30653295-30654311	ENSG00000012048	BRCA1	5.74349	40.2264	2.8	4.0195	0.373353	0.000647143	0.0267217	Y	Y
chr22:42332144-42332860	ENSG00000012048	BRCA1	0	3.0142	2.8	4.0195	0.460214	1.74628e-05	0.00274167	Y	Y
chr19:44286814-44287312	ENSG00000012048	BRCA1	16.9975	28.8644	2.8	4.0195	0.365978	0.00084229	0.0298605	Y	Y
chr22:30643780-30645543	ENSG00000012048	BRCA1	0	17.5097	2.8	4.0195	0.453703	2.37188e-05	0.00289633	Y	Y
chr5:2739160-2742694	ENSG00000012048	BRCA1	69.7312	198.614	2.8	4.0195	-0.399429	0.000242173	0.014786	Y	Y
chr7:20837359-20838293	ENSG00000012048	BRCA1	4.08569	11.7848	2.8	4.0195	0.354076	0.00127221	0.0361594	Y	Y
chr10:7582994-7584125	ENSG00000012048	BRCA1	1.11371	9.78138	2.8	4.0195	-0.367166	0.000807602	0.0295851	Y	Y
chr1:46955170-46955918	ENSG00000012048	BRCA1	5.8274	24.4682	2.8	4.0195	0.445845	3.40405e-05	0.00374105	Y	Y
chr7:157085318-157086057	ENSG00000012048	BRCA1	0	5.78603	2.8	4.0195	0.455155	2.21655e-05	0.00289633	Y	Y
chr6:86369820-86370439	ENSG00000012048	BRCA1	38.0558	57.5458	2.8	4.0195	-0.469423	1.1204e-05	0.00205356	Y	Y
chr19:11804467-11806431	ENSG00000012048	BRCA1	5.15001	6.96614	2.8	4.0195	0.342086	0.00189748	0.0443688	Y	Y
chr1:210425859-210426486	ENSG00000012048	BRCA1	0	6.34944	2.8	4.0195	0.341295	0.00194709	0.044892	Y	Y
chr3:128153755-128154449	ENSG00000012048	BRCA1	6.07773	12.0293	2.8	4.0195	0.469505	1.11594e-05	0.00205356	Y	Y
chr21:40388802-40389356	ENSG00000012048	BRCA1	8.35581	24.7644	2.8	4.0195	-0.384307	0.000432484	0.0203035	Y	Y
chr17:6949939-6950500	ENSG00000012048	BRCA1	50.5779	67.989	2.8	4.0195	-0.362125	0.000964239	0.0321121	Y	Y
chr3:50638205-50639827	ENSG00000012048	BRCA1	0	2.85018	2.8	4.0195	-0.339694	0.00205122	0.0456936	Y	Y
chr5:66510755-66512427	ENSG00000012048	BRCA1	0	6.19171	2.8	4.0195	0.355356	0.00121796	0.0356472	Y	Y
chr10:135091967-135092894	ENSG00000012048	BRCA1	88.0176	104.372	2.8	4.0195	-0.47737	7.55982e-06	0.00171616	Y	Y
chr1:27021214-27021810	ENSG00000012048	BRCA1	19.5066	25.8718	2.8	4.0195	0.38611	0.000404173	0.02001	Y	Y
chr3:194040514-194041017	ENSG00000012048	BRCA1	0	6.93838	2.8	4.0195	0.380858	0.000491732	0.0219087	Y	Y
chr17:79314389-79318792	ENSG00000012048	BRCA1	52.8032	89.6635	2.8	4.0195	0.370484	0.00071755	0.0275089	Y	Y
chr2:242714089-242714649	ENSG00000012048	BRCA1	0	2.92439	2.8	4.0195	0.35475	0.00124338	0.0356472	Y	Y
chr10:129893073-129894515	ENSG00000012048	BRCA1	9.50569	17.6891	2.8	4.0195	0.338436	0.00213644	0.0456936	Y	Y
chr3:128967118-128967946	ENSG00000012048	BRCA1	6.0704	11.5252	2.8	4.0195	0.341582	0.00192897	0.0447874	Y	Y
chr19:18395457-18396130	ENSG00000012048	BRCA1	9.04373	10.1394	2.8	4.0195	-0.338217	0.00215166	0.0456936	Y	Y
chr2:29174762-29175225	ENSG00000012048	BRCA1	6.31245	9.97662	2.8	4.0195	-0.397322	0.000262993	0.0148722	Y	Y
chrY:23402117-23403331	ENSG00000012048	BRCA1	0	2.76339	2.8	4.0195	0.343339	0.00182116	0.04351	Y	Y
chrX:13169949-13171563	ENSG00000012048	BRCA1	4.51762	14.366	2.8	4.0195	-0.36035	0.00102564	0.0331256	Y	Y
chr12:40531036-40531517	ENSG00000012048	BRCA1	0	14.5307	2.8	4.0195	-0.427577	7.62479e-05	0.00598546	Y	Y
chr8:130704597-130705480	ENSG00000012048	BRCA1	7.06852	21.5458	2.8	4.0195	0.33822	0.00215143	0.0456936	Y	Y
chr11:118663387-118663787	ENSG00000012048	BRCA1	27.1002	33.1155	2.8	4.0195	-0.350057	0.00145715	0.0394485	Y	Y
chr8:130702947-130703457	ENSG00000012048	BRCA1	0	3.47851	2.8	4.0195	0.362354	0.000956566	0.0321121	Y	Y
chr14:38721175-38722021	ENSG00000012048	BRCA1	96.2309	158.207	2.8	4.0195	-0.453869	2.35355e-05	0.00289633	Y	Y
chr14:99439262-99439638	ENSG00000012048	BRCA1	1540.53	1770.58	2.8	4.0195	-0.48425	5.33462e-06	0.00146569	Y	Y
chr8:130697809-130698196	ENSG00000012048	BRCA1	0	18.6838	2.8	4.0195	0.346716	0.00162902	0.0413145	Y	Y
chr10:133879243-133879601	ENSG00000012048	BRCA1	0	4.76456	2.8	4.0195	0.343466	0.00181355	0.04351	Y	Y
chr2:85956061-85956566	ENSG00000012048	BRCA1	12.6653	87.9242	2.8	4.0195	-0.561315	6.08511e-08	6.68754e-05	Y	Y
chr6:30923089-30923930	ENSG00000012048	BRCA1	14.6273	17.0069	2.8	4.0195	-0.338869	0.00210677	0.0456936	Y	Y
chr12:111842186-111842967	ENSG00000012048	BRCA1	0	2.33066	2.8	4.0195	0.355042	0.00123106	0.0356472	Y	Y
chr9:80911003-80911506	ENSG00000012048	BRCA1	0	2.57669	2.8	4.0195	0.337491	0.00220263	0.0459625	Y	Y
chr6:119131560-119132050	ENSG00000012048	BRCA1	17.8539	22.843	2.8	4.0195	-0.51385	1.08872e-06	0.000598252	Y	Y
chr20:43095478-43096892	ENSG00000012048	BRCA1	32.8373	49.5838	2.8	4.0195	-0.370775	0.000710102	0.0275089	Y	Y
chr7:95178927-95180400	ENSG00000012048	BRCA1	4.60715	8.96637	2.8	4.0195	-0.495513	2.9652e-06	0.000977627	Y	Y
chr14:69287375-69288684	ENSG00000012048	BRCA1	3.06147	10.2491	2.8	4.0195	0.385949	0.000406634	0.02001	Y	Y
chr1:247537206-247537498	ENSG00000012048	BRCA1	0	5.1206	2.8	4.0195	0.379392	0.00051911	0.0225198	Y	Y
chr1:156677178-156677728	ENSG00000012048	BRCA1	0	5.55017	2.8	4.0195	0.348656	0.00152711	0.0399593	Y	Y
chr6:157638631-157639996	ENSG00000012048	BRCA1	0	7.8795	2.8	4.0195	0.454518	2.2834e-05	0.00289633	Y	Y
chr8:27138543-27139353	ENSG00000012048	BRCA1	32.7026	42.6282	2.8	4.0195	-0.441715	4.10147e-05	0.00409774	Y	Y
chr14:35869907-35870333	ENSG00000012048	BRCA1	40.5864	64.2416	2.8	4.0195	-0.341055	0.00196237	0.0449301	Y	Y
chr7:11211452-11211818	ENSG00000012048	BRCA1	13.5529	22.2253	2.8	4.0195	-0.454115	2.32673e-05	0.00289633	Y	Y
chr4:3709676-3710272	ENSG00000012048	BRCA1	0	1.1095	2.8	4.0195	-0.343007	0.00184106	0.043669	Y	Y
chr17:80292628-80293318	ENSG00000012048	BRCA1	4.80151	9.53748	2.8	4.0195	0.365325	0.000861909	0.030231	Y	Y
chr1:212457941-212458301	ENSG00000012048	BRCA1	47.1896	71.0421	2.8	4.0195	-0.466847	1.27013e-05	0.002204	Y	Y
chr8:144107425-144108153	ENSG00000012048	BRCA1	9.10402	21.4839	2.8	4.0195	0.396649	0.000269981	0.0148722	Y	Y
chrX:75367960-75368530	ENSG00000012048	BRCA1	15.3014	22.8328	2.8	4.0195	-0.384318	0.000432306	0.0203035	Y	Y
chr4:25536899-25537456	ENSG00000012048	BRCA1	92.9516	138.193	2.8	4.0195	-0.57401	2.6003e-08	4.28659e-05	Y	Y
chr2:10274411-10275206	ENSG00000012048	BRCA1	0	5.6459	2.8	4.0195	0.438555	4.72233e-05	0.00444843	Y	Y
chr14:50090650-50091349	ENSG00000012048	BRCA1	157.522	166.786	2.8	4.0195	-0.395593	0.000281289	0.0152035	Y	Y
chr2:46483600-46484190	ENSG00000012048	BRCA1	0	3.58647	2.8	4.0195	-0.345088	0.00171923	0.0432259	Y	Y
chr9:92170883-92172122	ENSG00000012048	BRCA1	24.0185	37.2166	2.8	4.0195	-0.549129	1.33195e-07	0.000109786	Y	Y
chr16:23473046-23473629	ENSG00000012048	BRCA1	31.3945	40.4995	2.8	4.0195	-0.577995	1.97624e-08	4.28659e-05	Y	Y
chr17:10746663-10748948	ENSG00000012048	BRCA1	4.78607	15.0603	2.8	4.0195	-0.368934	0.000758411	0.0284145	Y	Y
chr10:135072540-135073143	ENSG00000012048	BRCA1	8.49273	13.5362	2.8	4.0195	0.371624	0.000688766	0.0275089	Y	Y
chr6:53489073-53489744	ENSG00000012048	BRCA1	10.7089	33.0056	2.8	4.0195	0.355938	0.00119398	0.0356472	Y	Y
chr4:185306820-185307323	ENSG00000012048	BRCA1	26.6285	30.9211	2.8	4.0195	-0.386155	0.000403481	0.02001	Y	Y
chr8:101450025-101450803	ENSG00000012048	BRCA1	0	6.23752	2.8	4.0195	0.334802	0.00240101	0.048269	Y	Y
chr7:6677160-6677690	ENSG00000012048	BRCA1	145.229	160.02	2.8	4.0195	0.476725	7.80784e-06	0.00171616	Y	Y
chr11:111195735-111196349	ENSG00000012048	BRCA1	5.79779	20.0784	2.8	4.0195	-0.399562	0.000240913	0.014786	Y	Y
chr1:157253862-157254252	ENSG00000012048	BRCA1	0	13.7422	2.8	4.0195	-0.349123	0.00150349	0.0397241	Y	Y
chr20:61505589-61506564	ENSG00000012048	BRCA1	0	6.0802	2.8	4.0195	0.491727	3.62081e-06	0.00108526	Y	Y
chr9:130627285-130628290	ENSG00000012048	BRCA1	23.5579	41.5935	2.8	4.0195	-0.481329	6.19124e-06	0.00157019	Y	Y
chr8:144108224-144108528	ENSG00000012048	BRCA1	7.17144	20.7623	2.8	4.0195	0.334396	0.0024323	0.048309	Y	Y
chr2:231275982-231277149	ENSG00000012048	BRCA1	6.24986	9.32769	2.8	4.0195	0.332131	0.00261378	0.0498129	Y	Y
chr5:2758027-2758649	ENSG00000012048	BRCA1	477.126	799.682	2.8	4.0195	-0.349694	0.00147501	0.0395376	Y	Y
chr2:10261199-10261874	ENSG00000012048	BRCA1	0	5.17432	2.8	4.0195	0.384015	0.00043723	0.0203035	Y	Y
chr4:25554314-25554985	ENSG00000012048	BRCA1	114.315	176.556	2.8	4.0195	-0.495897	2.90542e-06	0.000977627	Y	Y
chr5:130560015-130560637	ENSG00000012048	BRCA1	13.4754	18.979	2.8	4.0195	-0.344569	0.00174892	0.0433547	Y	Y
chr10:122918295-122919162	ENSG00000012048	BRCA1	0	6.0514	2.8	4.0195	-0.332242	0.0026046	0.0498129	Y	Y
chr2:242709919-242710405	ENSG00000012048	BRCA1	7.81754	14.9163	2.8	4.0195	0.357861	0.00111775	0.0347662	Y	Y
chr12:69376264-69377146	ENSG00000012048	BRCA1	0	5.90349	2.8	4.0195	-0.375954	0.000588831	0.0248894	Y	Y
chr2:31541029-31543236	ENSG00000012048	BRCA1	0	2.70372	2.8	4.0195	-0.358661	0.00108735	0.0344712	Y	Y
chr6:27064533-27065378	ENSG00000012048	BRCA1	8.26999	20.8489	2.8	4.0195	0.398623	0.000249946	0.0148443	Y	Y
chr17:48228166-48229881	ENSG00000012048	BRCA1	302.763	336.255	2.8	4.0195	0.412776	0.000141795	0.00994676	Y	Y
chr1:207098389-207099046	ENSG00000012048	BRCA1	0	3.41726	2.8	4.0195	-0.35349	0.00129777	0.0365706	Y	Y
chr1:235188083-235188562	ENSG00000012048	BRCA1	35.0298	85.011	2.8	4.0195	0.343487	0.00181232	0.04351	Y	Y
chr9:139513814-139516057	ENSG00000012048	BRCA1	9.64457	23.4978	2.8	4.0195	0.401714	0.000221316	0.0140323	Y	Y
chr15:81291796-81292375	ENSG00000012048	BRCA1	207.158	238.386	2.8	4.0195	-0.39741	0.000262092	0.0148722	Y	Y
chr8:129350893-129351469	ENSG00000012048	BRCA1	0	7.63698	2.8	4.0195	0.413773	0.000136111	0.00975558	Y	Y
chr2:113581564-113582229	ENSG00000012048	BRCA1	0	9.77098	2.8	4.0195	0.360092	0.00103486	0.0331256	Y	Y
chr5:102861712-102862839	ENSG00000012048	BRCA1	0	2.36054	2.8	4.0195	-0.333756	0.00248235	0.0489057	Y	Y
chr14:24081469-24081972	ENSG00000012048	BRCA1	248.558	557.813	2.8	4.0195	-0.4309	6.60685e-05	0.00564701	Y	Y
chr17:7854670-7855293	ENSG00000012048	BRCA1	0	7.16341	2.8	4.0195	-0.360811	0.00100937	0.0329496	Y	Y
chr14:102394685-102394932	ENSG00000012048	BRCA1	0	3.50172	2.8	4.0195	-0.342545	0.00186916	0.0440187	Y	Y
chr3:52108532-52108812	ENSG00000012048	BRCA1	8.9241	12.1498	2.8	4.0195	0.444465	3.62373e-05	0.00385402	Y	Y
chr4:184270773-184271169	ENSG00000012048	BRCA1	0	8.79816	2.8	4.0195	0.544099	1.824e-07	0.000120275	Y	Y
chr2:91954416-91955027	ENSG00000012048	BRCA1	0	4.88344	2.8	4.0195	0.508064	1.503e-06	0.000698108	Y	Y
chr1:108592744-108593255	ENSG00000012048	BRCA1	33.1679	43.7565	2.8	4.0195	-0.403233	0.000208385	0.0134715	Y	Y
chr19:50993680-50994951	ENSG00000012048	BRCA1	41.8594	56.1992	2.8	4.0195	-0.350479	0.00143665	0.0394485	Y	Y
chr1:192757269-192757831	ENSG00000012048	BRCA1	9.90623	20.3179	2.8	4.0195	-0.45508	2.22429e-05	0.00289633	Y	Y
chr13:41751629-41752121	ENSG00000012048	BRCA1	9.49602	14.3464	2.8	4.0195	-0.33728	0.00221762	0.0459843	Y	Y
chr19:45248466-45249602	ENSG00000012048	BRCA1	8.4799	25.3652	2.8	4.0195	0.37094	0.000705917	0.0275089	Y	Y
chr6:36702623-36704099	ENSG00000012048	BRCA1	6.60932	7.6721	2.8	4.0195	-0.382631	0.00046041	0.0210829	Y	Y
chr16:64944172-64944702	ENSG00000012048	BRCA1	0	3.43041	2.8	4.0195	-0.333104	0.00253438	0.0489057	Y	Y
chr6:33180720-33181899	ENSG00000012048	BRCA1	0	8.982	2.8	4.0195	-0.366852	0.000816633	0.0295872	Y	Y
chr5:173030819-173032055	ENSG00000012048	BRCA1	78.9347	98.5832	2.8	4.0195	-0.33339	0.00251143	0.0489057	Y	Y
chr1:157248980-157249766	ENSG00000012048	BRCA1	0	7.86837	2.8	4.0195	-0.349071	0.00150607	0.0397241	Y	Y
chr1:98518440-98520226	ENSG00000012048	BRCA1	0	4.56207	2.8	4.0195	0.355029	0.00123162	0.0356472	Y	Y
chr4:149756268-149756607	ENSG00000012048	BRCA1	25.9221	57.757	2.8	4.0195	-0.347383	0.00159333	0.0407225	Y	Y
chr6:52459744-52460975	ENSG00000012048	BRCA1	11.9828	18.3762	2.8	4.0195	-0.33787	0.00217588	0.0456936	Y	Y
chr5:6775432-6775938	ENSG00000012048	BRCA1	25.9307	38.1256	2.8	4.0195	0.428517	7.32291e-05	0.00588869	Y	Y
chr11:85555388-85556520	ENSG00000012048	BRCA1	5.40951	6.3984	2.8	4.0195	0.416804	0.000120107	0.00879983	Y	Y
chr5:126366832-126367218	ENSG00000012048	BRCA1	6.44066	9.1727	2.8	4.0195	0.405421	0.000190974	0.0125928	Y	Y
chr21:34733001-34735143	ENSG00000012048	BRCA1	529.225	645.527	2.8	4.0195	-0.443485	3.78776e-05	0.00390258	Y	Y
chr1:85048924-85049295	ENSG00000012048	BRCA1	56.5632	69.0999	2.8	4.0195	-0.42888	7.20927e-05	0.00588869	Y	Y
chr3:194247755-194248550	ENSG00000012048	BRCA1	5.65663	11.5238	2.8	4.0195	0.368977	0.000757259	0.0284145	Y	Y
chr3:128151032-128153384	ENSG00000012048	BRCA1	27.2352	57.1518	2.8	4.0195	0.463987	1.45823e-05	0.00240389	Y	Y
chr2:95740357-95740890	ENSG00000012048	BRCA1	0	8.98899	2.8	4.0195	-0.38011	0.000505525	0.0222229	Y	Y
chr2:113544894-113545852	ENSG00000012048	BRCA1	5.20896	6.88937	2.8	4.0195	0.389383	0.000357083	0.0189887	Y	Y
chr3:119147448-119147726	ENSG00000012048	BRCA1	7.04638	11.155	2.8	4.0195	-0.418482	0.000112011	0.00839319	Y	Y
chr8:12614980-12615750	ENSG00000012048	BRCA1	0	8.13472	2.8	4.0195	-0.433227	5.97082e-05	0.00532049	Y	Y
chr1:229825067-229825407	ENSG00000012048	BRCA1	0	2.94849	2.8	4.0195	0.337924	0.00217208	0.0456936	Y	Y
chr5:172463097-172463556	ENSG00000012048	BRCA1	66.541	81.8423	2.8	4.0195	-0.406951	0.000179606	0.0120849	Y	Y
chr11:355354-357271	ENSG00000012048	BRCA1	12.0941	19.7813	2.8	4.0195	0.338212	0.00215196	0.0456936	Y	Y
chr1:89739985-89740856	ENSG00000012048	BRCA1	0	4.06941	2.8	4.0195	0.396585	0.00027065	0.0148722	Y	Y
chr2:196439042-196439418	ENSG00000012048	BRCA1	12.4357	27.4196	2.8	4.0195	-0.452245	2.53802e-05	0.00298852	Y	Y
chr7:128695994-128696813	ENSG00000012048	BRCA1	35.36	43.192	2.8	4.0195	0.354989	0.00123328	0.0356472	Y	Y
chr15:41219187-41220972	ENSG00000012048	BRCA1	33.9211	52.487	2.8	4.0195	-0.364807	0.000877789	0.0304639	Y	Y
chr9:29211011-29215578	ENSG00000012048	BRCA1	0	16.3129	2.8	4.0195	0.343902	0.00178773	0.04351	Y	Y
chr17:74785314-74785908	ENSG00000012048	BRCA1	61.2946	94.2012	2.8	4.0195	-0.41068	0.000154458	0.0106093	Y	Y
chr20:7722931-7723748	ENSG00000012048	BRCA1	0	19.6016	2.8	4.0195	0.333238	0.00252356	0.0489057	Y	Y
chr11:63686695-63687182	ENSG00000012048	BRCA1	0	3.27512	2.8	4.0195	0.385408	0.00041499	0.0201209	Y	Y
chr1:234857291-234858181	ENSG00000012048	BRCA1	8.18648	17.1377	2.8	4.0195	0.339984	0.002032	0.0456936	Y	Y
chr6:32577297-32578216	ENSG00000012048	BRCA1	0	4.54836	2.8	4.0195	-0.351377	0.00139388	0.0386188	Y	Y
chr8:144106747-144106971	ENSG00000012048	BRCA1	5.81331	9.21239	2.8	4.0195	0.430646	6.67982e-05	0.00564701	Y	Y
chr21:46786708-46787342	ENSG00000012048	BRCA1	3.09347	6.76968	2.8	4.0195	0.398401	0.000252133	0.0148443	Y	Y
chr6:137988139-137988335	ENSG00000012048	BRCA1	0	5.20247	2.8	4.0195	0.448983	2.94983e-05	0.00335365	Y	Y
chr10:5530199-5531333	ENSG00000012048	BRCA1	51.6251	165.306	2.8	4.0195	0.387304	0.000386377	0.02001	Y	Y
chr6:47381526-47383265	ENSG00000012048	BRCA1	6.65674	9.89333	2.8	4.0195	0.357965	0.00111377	0.0347662	Y	Y
chr15:55462533-55463211	ENSG00000012048	BRCA1	5.61066	8.94953	2.8	4.0195	-0.372648	0.00066384	0.0270208	Y	Y
chr10:125853898-125854423	ENSG00000012048	BRCA1	27.5088	37.8047	2.8	4.0195	-0.362999	0.000935249	0.0321121	Y	Y
chr8:60175479-60176065	ENSG00000012048	BRCA1	11.9439	37.6787	2.8	4.0195	-0.370598	0.000714618	0.0275089	Y	Y
chr6:11392545-11393838	ENSG00000012048	BRCA1	8.93737	25.8661	2.8	4.0195	-0.335754	0.00232897	0.0473988	Y	Y
chr11:76510147-76510792	ENSG00000012048	BRCA1	15.5676	28.0051	2.8	4.0195	0.336593	0.00226714	0.046427	Y	Y
chr1:17767804-17768710	ENSG00000012048	BRCA1	0	9.22253	2.8	4.0195	0.338612	0.00212432	0.0456936	Y	Y
chr2:120996274-120996598	ENSG00000012048	BRCA1	0	2.29096	2.8	4.0195	0.333077	0.00253651	0.0489057	Y	Y
chr3:195542353-195542587	ENSG00000012048	BRCA1	0	26.1004	2.8	4.0195	0.362275	0.000959229	0.0321121	Y	Y
chr21:43880068-43881681	ENSG00000012048	BRCA1	0	3.23735	2.8	4.0195	-0.336782	0.00225342	0.046427	Y	Y
chr10:122843403-122844579	ENSG00000012048	BRCA1	0	8.79591	2.8	4.0195	-0.348134	0.00155398	0.0403423	Y	Y
chr18:77327611-77328220	ENSG00000012048	BRCA1	0	30.1223	2.8	4.0195	0.352499	0.0013421	0.0374991	Y	Y
chr19:40823184-40823547	ENSG00000012048	BRCA1	13.9892	33.4002	2.8	4.0195	0.366208	0.000835475	0.0298605	Y	Y
chr10:74032298-74033054	ENSG00000012048	BRCA1	6.23013	11.2666	2.8	4.0195	0.3733	0.000648389	0.0267217	Y	Y
chr11:113551968-113553171	ENSG00000012048	BRCA1	0	5.12577	2.8	4.0195	0.469409	1.12115e-05	0.00205356	Y	Y
chr9:140067643-140068704	ENSG00000012048	BRCA1	0	7.3438	2.8	4.0195	0.340458	0.00200094	0.0454972	Y	Y
chr1:168050487-168051314	ENSG00000012048	BRCA1	199.522	286.393	2.8	4.0195	0.421238	9.98024e-05	0.00765229	Y	Y
chr17:38514717-38515187	ENSG00000012048	BRCA1	0	0.671856	2.8	4.0195	-0.343358	0.00182003	0.04351	Y	Y
chr11:117872200-117874376	ENSG00000015285	WAS	43.2548	46.9168	9.64	12.1665	0.511894	1.21494e-06	0.000143059	Y	N
chr19:54774940-54775411	ENSG00000015285	WAS	8.10484	10.9453	9.64	12.1665	0.386373	0.000400193	0.0104717	Y	N
chr18:12764986-12765664	ENSG00000015285	WAS	0	5.55973	9.64	12.1665	0.411737	0.000147947	0.00573861	Y	N
chr1:27848725-27849330	ENSG00000015285	WAS	0	4.16245	9.64	12.1665	0.333247	0.00252286	0.0417984	Y	N
chr18:72782383-72783654	ENSG00000015285	WAS	34.2048	39.7907	9.64	12.1665	0.399952	0.000237247	0.00708592	Y	N
chr10:5535619-5536057	ENSG00000015285	WAS	8.05155	38.3241	9.64	12.1665	-0.325536	0.00321318	0.0485957	Y	N
chr10:135048835-135049308	ENSG00000015285	WAS	0	2.92173	9.64	12.1665	0.399811	0.000238562	0.00708592	Y	N
chr17:38707388-38707887	ENSG00000015285	WAS	24.6691	31.9324	9.64	12.1665	0.418485	0.000111998	0.00470785	Y	N
chr21:45661775-45662747	ENSG00000015285	WAS	5.28166	7.41466	9.64	12.1665	0.384053	0.000436613	0.0111042	Y	N
chr19:55181969-55182899	ENSG00000015285	WAS	8.71126	13.3828	9.64	12.1665	0.407479	0.000175826	0.00606639	Y	N
chr3:41201325-41201661	ENSG00000015285	WAS	0	3.98581	9.64	12.1665	-0.329588	0.00283186	0.0444602	Y	N
chr20:48381597-48382143	ENSG00000015285	WAS	0	6.26509	9.64	12.1665	-0.395342	0.00028404	0.00814331	Y	N
chr19:18414207-18414595	ENSG00000015285	WAS	8.4799	13.6421	9.64	12.1665	0.379765	0.000512022	0.0124128	Y	N
chr19:51626666-51627501	ENSG00000015285	WAS	14.2407	19.1134	9.64	12.1665	0.585158	1.19564e-08	3.94202e-06	Y	N
chr19:54886610-54887143	ENSG00000015285	WAS	29.1747	37.2395	9.64	12.1665	0.658564	3.14553e-11	3.45694e-08	Y	N
chr14:38056298-38058926	ENSG00000015285	WAS	42.0432	84.6756	9.64	12.1665	-0.405409	0.000191066	0.00634296	Y	N
chr2:11620365-11621798	ENSG00000015285	WAS	4.83305	15.4147	9.64	12.1665	-0.352916	0.0013233	0.0255141	Y	N
chr17:4934720-4935365	ENSG00000015285	WAS	7.8816	13.8507	9.64	12.1665	0.376933	0.00056815	0.0135738	Y	N
chr2:42368226-42370301	ENSG00000015285	WAS	87.1194	110.124	9.64	12.1665	0.352266	0.00135269	0.0259293	Y	N
chr14:52726119-52726576	ENSG00000015285	WAS	0	4.89045	9.64	12.1665	0.349707	0.00147437	0.0276193	Y	N
chr8:74276402-74277075	ENSG00000015285	WAS	3.97932	13.8334	9.64	12.1665	-0.410859	0.00015334	0.00581106	Y	N
chr9:139513814-139516057	ENSG00000015285	WAS	9.64457	23.4978	9.64	12.1665	0.418313	0.000112806	0.00470785	Y	N
chr21:45574512-45576189	ENSG00000015285	WAS	47.6061	57.6255	9.64	12.1665	0.71589	8.42763e-14	2.77859e-10	Y	N
chr14:23014988-23015790	ENSG00000015285	WAS	9.19847	16.3882	9.64	12.1665	0.447073	3.21909e-05	0.00196544	Y	N
chr7:26140653-26141818	ENSG00000015285	WAS	6.91628	8.35973	9.64	12.1665	0.419363	0.000107967	0.00470785	Y	N
chr20:34196911-34198164	ENSG00000015285	WAS	5.35474	11.9941	9.64	12.1665	0.394252	0.000296275	0.00834887	Y	N
chr17:36907502-36908351	ENSG00000015285	WAS	17.4749	25.0103	9.64	12.1665	-0.407545	0.000175363	0.00606639	Y	N
chr6:106340696-106341332	ENSG00000015285	WAS	0	4.84925	9.64	12.1665	0.401069	0.000227029	0.00695484	Y	N
chr5:173030819-173032055	ENSG00000015285	WAS	78.9347	98.5832	9.64	12.1665	-0.40828	0.000170241	0.00606639	Y	N
chr17:6949939-6950500	ENSG00000015285	WAS	50.5779	67.989	9.64	12.1665	-0.325206	0.00324621	0.0488711	Y	N
chr22:37345099-37345587	ENSG00000015285	WAS	0	3.90534	9.64	12.1665	0.383538	0.000445093	0.0111042	Y	N
chr2:169961196-169963170	ENSG00000015285	WAS	4.65198	7.79153	9.64	12.1665	0.330607	0.00274259	0.0436827	Y	N
chr9:120482781-120483330	ENSG00000015285	WAS	23.6793	28.4186	9.64	12.1665	0.557253	7.92866e-08	1.6338e-05	Y	N
chr16:26625442-26626155	ENSG00000015285	WAS	0	4.79354	9.64	12.1665	0.369105	0.000753798	0.0167924	Y	N
chr1:204683929-204684713	ENSG00000015285	WAS	5.55823	13.3959	9.64	12.1665	0.342643	0.00186319	0.033568	Y	N
chr8:130716314-130716614	ENSG00000015285	WAS	0	1.62382	9.64	12.1665	0.384044	0.000436751	0.0111042	Y	N
chr19:52333419-52333927	ENSG00000015285	WAS	0	2.76968	9.64	12.1665	0.37451	0.000620574	0.0145109	Y	N
chr7:38379769-38380279	ENSG00000015285	WAS	1.64685	5.83022	9.64	12.1665	0.383411	0.000447215	0.0111042	Y	N
chr6:136657748-136658115	ENSG00000015285	WAS	35.5315	39.993	9.64	12.1665	-0.427933	7.50891e-05	0.0035367	Y	N
chr5:158938594-158939018	ENSG00000015285	WAS	19.0654	60.3061	9.64	12.1665	-0.342962	0.0018438	0.0334011	Y	N
chr1:185346055-185346823	ENSG00000015285	WAS	0	7.18662	9.64	12.1665	-0.363998	0.000903081	0.0192094	Y	N
chr1:201507880-201509904	ENSG00000015285	WAS	16.9786	23.3806	9.64	12.1665	0.450426	2.76049e-05	0.00175026	Y	N
chr10:134826013-134826621	ENSG00000015285	WAS	0	1.90054	9.64	12.1665	0.480806	6.3576e-06	0.000524025	Y	N
chr3:153037425-153038301	ENSG00000015285	WAS	0	2.28105	9.64	12.1665	0.336718	0.00225804	0.0392014	Y	N
chr9:5626782-5627843	ENSG00000015285	WAS	5.01673	8.21128	9.64	12.1665	0.441467	4.14729e-05	0.00230766	Y	N
chr21:45587213-45587737	ENSG00000015285	WAS	14.9962	19.8189	9.64	12.1665	0.345303	0.00170707	0.0312677	Y	N
chr15:99992839-99993754	ENSG00000015285	WAS	4.43091	7.79354	9.64	12.1665	0.383367	0.000447942	0.0111042	Y	N
chr15:77332766-77333345	ENSG00000015285	WAS	9.74447	15.6272	9.64	12.1665	0.337156	0.0022265	0.0392014	Y	N
chr19:54775533-54775830	ENSG00000015285	WAS	0	1.38126	9.64	12.1665	0.336482	0.00227524	0.0392747	Y	N
chr5:963410-964608	ENSG00000015285	WAS	11.7406	16.7734	9.64	12.1665	0.400309	0.000233939	0.0070761	Y	N
chr20:57735447-57736375	ENSG00000015285	WAS	2.12058	8.09982	9.64	12.1665	0.466388	1.29873e-05	0.000951535	Y	N
chr20:3691989-3692571	ENSG00000015285	WAS	5.78093	12.6914	9.64	12.1665	0.599037	4.35873e-09	2.39512e-06	Y	N
chr3:156845606-156847222	ENSG00000015285	WAS	0	3.55585	9.64	12.1665	-0.374747	0.00061527	0.0144896	Y	N
chr1:212808992-212809342	ENSG00000015285	WAS	11.3908	14.5922	9.64	12.1665	0.450915	2.69899e-05	0.00174482	Y	N
chr2:43359451-43362065	ENSG00000015285	WAS	4.7876	7.05041	9.64	12.1665	0.335138	0.00237537	0.0407891	Y	N
chr17:34419466-34420026	ENSG00000015285	WAS	27.9919	45.7499	9.64	12.1665	0.589774	8.59285e-09	3.54133e-06	Y	N
chr19:48896382-48897264	ENSG00000015285	WAS	6.16802	20.0067	9.64	12.1665	0.324401	0.00332799	0.0494988	Y	N
chr17:81058904-81059265	ENSG00000015285	WAS	17.3848	22.8385	9.64	12.1665	0.327464	0.00302637	0.0468447	Y	N
chr15:41219187-41220972	ENSG00000015285	WAS	33.9211	52.487	9.64	12.1665	-0.330973	0.00271112	0.0436827	Y	N
chr10:47588570-47589404	ENSG00000015285	WAS	0	5.23709	9.64	12.1665	0.370816	0.00070906	0.0162345	Y	N
chr6:37524604-37525395	ENSG00000015285	WAS	0	2.01971	9.64	12.1665	0.383055	0.000453185	0.0111504	Y	N
chr1:9472682-9474558	ENSG00000015285	WAS	7.48867	11.8283	9.64	12.1665	0.408045	0.000171863	0.00606639	Y	N
chr20:46653726-46654278	ENSG00000015285	WAS	0	4.41323	9.64	12.1665	0.336997	0.00223787	0.0392014	Y	N
chr10:73124162-73124836	ENSG00000015285	WAS	53.999	62.6981	9.64	12.1665	0.435261	5.46197e-05	0.00281377	Y	N
chr19:10215832-10216068	ENSG00000015285	WAS	0	2.51657	9.64	12.1665	0.351431	0.00139137	0.0263284	Y	N
chr11:6723307-6724231	ENSG00000015285	WAS	6.8303	12.2682	9.64	12.1665	0.486678	4.70853e-06	0.000419569	Y	N
chr3:112182175-112182567	ENSG00000015285	WAS	10.5268	15.8767	9.64	12.1665	0.509846	1.3618e-06	0.000149662	Y	N
chr6:6874110-6874363	ENSG00000015285	WAS	0	2.81585	9.64	12.1665	0.354072	0.00127238	0.02512	Y	N
chr3:39375720-39376114	ENSG00000015285	WAS	36.561	48.6089	9.64	12.1665	0.620546	8.26869e-10	5.45238e-07	Y	N
chr10:97456975-97457904	ENSG00000015285	WAS	8.80099	11.2994	9.64	12.1665	0.383514	0.000445492	0.0111042	Y	N
chr18:46477697-46479772	ENSG00000015285	WAS	293.217	372.655	9.64	12.1665	0.463461	1.49555e-05	0.00104911	Y	N
chr2:95740357-95740890	ENSG00000015285	WAS	0	8.98899	9.64	12.1665	-0.328346	0.00294421	0.045788	Y	N
chr2:133110845-133111349	ENSG00000015285	WAS	9.97973	14.4984	9.64	12.1665	-0.34746	0.00158923	0.0296028	Y	N
chr21:46786708-46787342	ENSG00000015285	WAS	3.09347	6.76968	9.64	12.1665	0.334662	0.00241169	0.0407891	Y	N
chr13:42968113-42970009	ENSG00000015285	WAS	4.10034	5.28453	9.64	12.1665	0.456679	2.06373e-05	0.0013886	Y	N
chr20:3690471-3690961	ENSG00000015285	WAS	0	9.50386	9.64	12.1665	0.578747	1.8758e-08	5.15376e-06	Y	N
chr22:39486344-39487173	ENSG00000015285	WAS	5.69539	8.17196	9.64	12.1665	0.433462	5.90994e-05	0.00290822	Y	N
chr11:2308187-2308772	ENSG00000015285	WAS	6.15852	9.47678	9.64	12.1665	0.332712	0.0025661	0.0418833	Y	N
chr7:45243341-45244158	ENSG00000015285	WAS	0	6.02598	9.64	12.1665	0.356151	0.0011853	0.023975	Y	N
chr12:14926467-14926802	ENSG00000015285	WAS	8.24654	14.9806	9.64	12.1665	-0.32724	0.0030476	0.046953	Y	N
chr16:3031262-3032282	ENSG00000015285	WAS	4.46253	6.83764	9.64	12.1665	-0.340533	0.00199602	0.0355723	Y	N
chr5:175118089-175118371	ENSG00000015285	WAS	8.46623	10.5726	9.64	12.1665	0.438824	4.66637e-05	0.00245208	Y	N
chr4:89377064-89377632	ENSG00000015285	WAS	0	8.58189	9.64	12.1665	0.521926	6.8717e-07	9.85043e-05	Y	N
chr10:22539979-22543315	ENSG00000015285	WAS	71.4236	90.9265	9.64	12.1665	0.345726	0.00168336	0.0310058	Y	N
chr1:66904607-66905513	ENSG00000015285	WAS	33.0549	84.1646	9.64	12.1665	0.394996	0.000287869	0.00818193	Y	N
chr2:97540064-97540911	ENSG00000015285	WAS	0	2.93065	9.64	12.1665	0.355513	0.00121142	0.0242494	Y	N
chr18:2916164-2916577	ENSG00000015285	WAS	19.3671	23.1512	9.64	12.1665	0.582577	1.43497e-08	4.30099e-06	Y	N
chr11:69250021-69250890	ENSG00000015285	WAS	17.5811	23.9608	9.64	12.1665	-0.330114	0.00278549	0.0440564	Y	N
chr18:55474020-55475794	ENSG00000015285	WAS	29.0551	34.8451	9.64	12.1665	-0.464811	1.4015e-05	0.00100451	Y	N
chr1:235113626-235115068	ENSG00000015285	WAS	25.6887	31.1534	9.64	12.1665	0.420042	0.00010494	0.0046755	Y	N
chr1:150154222-150155035	ENSG00000015285	WAS	9.85006	12.7408	9.64	12.1665	0.334678	0.00241048	0.0407891	Y	N
chr17:1532840-1533815	ENSG00000015285	WAS	21.1697	22.4228	9.64	12.1665	0.404708	0.000196491	0.00634296	Y	N
chr6:166672269-166672851	ENSG00000015285	WAS	5.43447	7.39578	9.64	12.1665	0.404497	0.000198157	0.00634296	Y	N
chr20:57738628-57739120	ENSG00000015285	WAS	0	4.9242	9.64	12.1665	0.552791	1.05604e-07	2.0481e-05	Y	N
chr17:66230859-66231488	ENSG00000015285	WAS	0	3.78923	9.64	12.1665	0.333447	0.00250689	0.0417435	Y	N
chr20:1415242-1416288	ENSG00000015285	WAS	0	1.64888	9.64	12.1665	0.334033	0.00246055	0.0411799	Y	N
chr20:3691491-3691921	ENSG00000015285	WAS	0	5.80558	9.64	12.1665	0.516596	9.32269e-07	0.000118219	Y	N
chr12:109035686-109036168	ENSG00000015285	WAS	9.19066	15.6813	9.64	12.1665	0.400981	0.00022782	0.00695484	Y	N
chr7:93928313-93928642	ENSG00000015285	WAS	0	4.37067	9.64	12.1665	0.441295	4.17934e-05	0.00230766	Y	N
chr1:235112749-235113173	ENSG00000015285	WAS	12.8711	17.6181	9.64	12.1665	0.385649	0.000411248	0.0106762	Y	N
chr10:116560966-116561656	ENSG00000015285	WAS	4.93877	6.58506	9.64	12.1665	0.407365	0.000176637	0.00606639	Y	N
chr6:36997132-36997527	ENSG00000015285	WAS	8.37188	11.2768	9.64	12.1665	0.519495	7.9025e-07	0.000104525	Y	N
chr1:108592744-108593255	ENSG00000015285	WAS	33.1679	43.7565	9.64	12.1665	0.392536	0.000316528	0.00869659	Y	N
chr20:57739159-57739576	ENSG00000015285	WAS	0	3.22749	9.64	12.1665	0.399531	0.000241204	0.00710046	Y	N
chr21:45580652-45581335	ENSG00000015285	WAS	5.97867	9.9373	9.64	12.1665	0.519444	7.92578e-07	0.000104525	Y	N
chr4:40684561-40685187	ENSG00000015285	WAS	13.823	20.9859	9.64	12.1665	-0.370032	0.000729239	0.0165814	Y	N
chr20:39311662-39312823	ENSG00000015285	WAS	4.56017	6.57364	9.64	12.1665	0.346488	0.00164143	0.0304033	Y	N
chr10:30993874-30994680	ENSG00000015285	WAS	12.9548	19.6523	9.64	12.1665	0.474941	8.53473e-06	0.000654395	Y	N
chr20:5511907-5512811	ENSG00000015285	WAS	0	1.50263	9.64	12.1665	0.326148	0.00315282	0.0481243	Y	N
chr2:232468888-232470128	ENSG00000015285	WAS	15.2533	24.751	9.64	12.1665	0.366283	0.000833247	0.0180738	Y	N
chr4:40674578-40674849	ENSG00000015285	WAS	0	5.19183	9.64	12.1665	-0.369451	0.000744546	0.0167029	Y	N
chr18:12048595-12049205	ENSG00000015285	WAS	0	5.02169	9.64	12.1665	0.389839	0.000350941	0.00940692	Y	N
chr17:48228166-48229881	ENSG00000015285	WAS	302.763	336.255	9.64	12.1665	0.570916	3.20954e-08	7.55847e-06	Y	N
chr2:235198430-235198843	ENSG00000015285	WAS	0	5.34378	9.64	12.1665	0.473871	9.00036e-06	0.000674413	Y	N
chr9:66455284-66456034	ENSG00000015285	WAS	69.7312	89.0673	9.64	12.1665	0.535438	3.09709e-07	4.86243e-05	Y	N
chr6:159514663-159515120	ENSG00000015285	WAS	4.56592	6.60616	9.64	12.1665	0.441319	4.17482e-05	0.00230766	Y	N
chr16:88337493-88338657	ENSG00000015285	WAS	0	2.58509	9.64	12.1665	0.324426	0.00332541	0.0494988	Y	N
chr19:52052756-52053435	ENSG00000015285	WAS	0	3.8814	9.64	12.1665	0.362552	0.000949988	0.0200776	Y	N
chr1:178548136-178549461	ENSG00000015285	WAS	0	3.68179	9.64	12.1665	0.381875	0.000473532	0.0115647	Y	N
chr14:103673098-103674470	ENSG00000015285	WAS	8.5611	22.1015	9.64	12.1665	0.407872	0.000173063	0.00606639	Y	N
chr6:159542332-159543007	ENSG00000015285	WAS	12.5242	15.7279	9.64	12.1665	0.511114	1.269e-06	0.000144272	Y	N
chr1:46008266-46008623	ENSG00000015285	WAS	20.1751	23.9175	9.64	12.1665	0.416455	0.000121858	0.00496007	Y	N
chr12:47701468-47701917	ENSG00000015285	WAS	5.27708	7.93895	9.64	12.1665	0.353276	0.00130724	0.0253529	Y	N
chr22:46934707-46935029	ENSG00000015285	WAS	74.5472	84.9313	9.64	12.1665	-0.359205	0.00106714	0.022128	Y	N
chr8:66893652-66894854	ENSG00000015285	WAS	21.9378	25.9049	9.64	12.1665	0.324351	0.00333314	0.0494988	Y	N
chr13:114301712-114302929	ENSG00000015285	WAS	9.0405	15.3771	9.64	12.1665	-0.503471	1.93339e-06	0.000205625	Y	N
chr6:29520945-29521942	ENSG00000015285	WAS	832.178	1956.69	9.64	12.1665	0.324207	0.00334796	0.0494988	Y	N
chr20:24941121-24942262	ENSG00000015285	WAS	39.9207	47.3913	9.64	12.1665	0.423329	9.13766e-05	0.00412697	Y	N
chr1:212811305-212812522	ENSG00000015285	WAS	12.3677	16.5515	9.64	12.1665	0.408985	0.000165457	0.00606639	Y	N
chr17:76248304-76248879	ENSG00000015285	WAS	0	4.5085	9.64	12.1665	0.328604	0.00292058	0.0456359	Y	N
chr6:24168393-24169077	ENSG00000015285	WAS	0	5.14991	9.64	12.1665	-0.415115	0.000128796	0.00511613	Y	N
chr5:150474739-150475397	ENSG00000015285	WAS	11.3793	13.6198	9.64	12.1665	0.353659	0.00129036	0.0251735	Y	N
chr15:74346089-74346762	ENSG00000015285	WAS	54.9972	81.5442	9.64	12.1665	0.405692	0.000188913	0.00634296	Y	N
chr1:209915702-209917008	ENSG00000015285	WAS	8.28607	11.0897	9.64	12.1665	0.359269	0.00106477	0.022128	Y	N
chr14:52778191-52778738	ENSG00000015285	WAS	14.6118	18.6992	9.64	12.1665	0.549575	1.29505e-07	2.37211e-05	Y	N
chr7:38376104-38376613	ENSG00000015285	WAS	8.57488	11.1145	9.64	12.1665	0.351301	0.00139747	0.0263284	Y	N
chr16:69790577-69791565	ENSG00000015285	WAS	119.951	128.944	9.64	12.1665	-0.326528	0.00311589	0.0477819	Y	N
chr2:204605527-204606164	ENSG00000015285	WAS	5.60251	8.1352	9.64	12.1665	0.426305	8.05129e-05	0.00372629	Y	N
chr3:45117694-45118126	ENSG00000015285	WAS	23.0526	27.1845	9.64	12.1665	0.477838	7.38426e-06	0.000579665	Y	N
chr11:35109010-35110211	ENSG00000015285	WAS	18.7291	28.2177	9.64	12.1665	0.390522	0.000341919	0.00924021	Y	N
chr21:45573018-45574387	ENSG00000015285	WAS	70.6517	77.9136	9.64	12.1665	0.703435	3.43755e-13	5.66681e-10	Y	N
chr2:145942384-145944159	ENSG00000015285	WAS	0	2.95214	9.64	12.1665	0.369445	0.000744714	0.0167029	Y	N
chr8:134155909-134157877	ENSG00000015285	WAS	0	8.08485	9.64	12.1665	0.489645	4.03708e-06	0.000391478	Y	N
chr16:30645428-30646268	ENSG00000015285	WAS	104.413	133.367	9.64	12.1665	-0.411327	0.000150443	0.00576755	Y	N
chr16:72237277-72237779	ENSG00000015285	WAS	0	2.55546	9.64	12.1665	0.417041	0.000118932	0.00490149	Y	N
chr14:99439262-99439638	ENSG00000015285	WAS	1540.53	1770.58	9.64	12.1665	-0.37334	0.000647448	0.0150327	Y	N
chr21:45577144-45578223	ENSG00000015285	WAS	58.5018	66.2963	9.64	12.1665	0.634657	2.58946e-10	2.13436e-07	Y	N
chr2:43358139-43359040	ENSG00000015285	WAS	11.227	15.5305	9.64	12.1665	0.514496	1.04985e-06	0.000128199	Y	N
chr18:13137864-13138549	ENSG00000015285	WAS	25.1589	38.215	9.64	12.1665	-0.336704	0.00225911	0.0392014	Y	N
chr5:1041238-1043550	ENSG00000015285	WAS	64.1558	93.539	9.64	12.1665	0.337647	0.00219158	0.0388475	Y	N
chrX:64070304-64071143	ENSG00000015285	WAS	9.7529	20.9217	9.64	12.1665	0.428988	7.17594e-05	0.00347843	Y	N
chr19:47827546-47828152	ENSG00000015285	WAS	0	4.61031	9.64	12.1665	0.343187	0.00183027	0.0333393	Y	N
chr17:62403539-62405803	ENSG00000015285	WAS	19.3399	42.543	9.64	12.1665	0.479933	6.64474e-06	0.000534334	Y	N
chr22:42315191-42317213	ENSG00000015285	WAS	0	4.13163	9.64	12.1665	0.330686	0.00273575	0.0436827	Y	N
chr19:8582725-8583249	ENSG00000015285	WAS	17.4642	23.1607	9.64	12.1665	0.434532	5.63936e-05	0.00282057	Y	N
chr19:44286814-44287312	ENSG00000015285	WAS	16.9975	28.8644	9.64	12.1665	0.415471	0.000126916	0.00510293	Y	N
chr2:232038714-232039451	ENSG00000015285	WAS	8.05155	17.3738	9.64	12.1665	-0.397468	0.000261499	0.00756282	Y	N
chr12:114917349-114919420	ENSG00000015285	WAS	3.78479	5.87056	9.64	12.1665	0.331263	0.00268642	0.0436311	Y	N
chr19:51623497-51623770	ENSG00000015285	WAS	0	1.53479	9.64	12.1665	0.408701	0.000167369	0.00606639	Y	N
chr19:52054127-52054840	ENSG00000015285	WAS	0	6.08435	9.64	12.1665	0.402229	0.00021685	0.00674486	Y	N
chr14:52779505-52780254	ENSG00000015285	WAS	17.2148	20.7248	9.64	12.1665	0.486863	4.66367e-06	0.000419569	Y	N
chr7:16960735-16962170	ENSG00000015285	WAS	0	9.61144	9.64	12.1665	-0.366536	0.000825836	0.0180317	Y	N
chr14:105536057-105537093	ENSG00000015285	WAS	8.03852	14.219	9.64	12.1665	0.44817	3.06178e-05	0.00190466	Y	N
chr2:198350765-198351170	ENSG00000015285	WAS	51.3459	84.0607	9.64	12.1665	-0.387147	0.000388669	0.0102515	Y	N
chr17:66209418-66210064	ENSG00000015285	WAS	0	1.64428	9.64	12.1665	0.334652	0.00241246	0.0407891	Y	N
chr19:54885152-54886148	ENSG00000015285	WAS	19.3635	24.399	9.64	12.1665	0.434504	5.64628e-05	0.00282057	Y	N
chr6:32984718-32986378	ENSG00000015285	WAS	4.79103	7.97582	9.64	12.1665	0.438731	4.68551e-05	0.00245208	Y	N
chr19:42027558-42027942	ENSG00000015285	WAS	22.9131	24.7344	9.64	12.1665	0.378402	0.000538364	0.0129561	Y	N
chr3:58456463-58457544	ENSG00000015285	WAS	32.1118	55.8945	9.64	12.1665	-0.426056	8.13748e-05	0.00372629	Y	N
chr20:48900220-48901229	ENSG00000015285	WAS	0	9.82007	9.64	12.1665	0.332852	0.00255466	0.0418833	Y	N
chr19:52245918-52246442	ENSG00000015285	WAS	0	5.63407	9.64	12.1665	0.484185	5.35253e-06	0.000452494	Y	N
chr15:85711800-85712426	ENSG00000015285	WAS	0	5.47202	9.64	12.1665	-0.360575	0.00101769	0.0213715	Y	N
chr5:111868224-111869565	ENSG00000015285	WAS	5.42418	9.15056	9.64	12.1665	0.391515	0.00032917	0.0089692	Y	N
chr17:81057263-81058146	ENSG00000015285	WAS	10.7571	19.6752	9.64	12.1665	0.351402	0.00139271	0.0263284	Y	N
chr1:117031747-117032412	ENSG00000015285	WAS	6.90084	12.057	9.64	12.1665	0.330031	0.00279278	0.0440564	Y	N
chr17:38708057-38709311	ENSG00000015285	WAS	53.3072	67.9074	9.64	12.1665	0.536693	2.87102e-07	4.73287e-05	Y	N
chr21:45627846-45628343	ENSG00000015285	WAS	0	5.20909	9.64	12.1665	0.409294	0.0001634	0.00606639	Y	N
chr11:65683091-65683782	ENSG00000015285	WAS	0	4.27019	9.64	12.1665	0.356292	0.00117959	0.023975	Y	N
chr9:95882095-95882646	ENSG00000015285	WAS	5.65694	8.2897	9.64	12.1665	0.368718	0.000764286	0.0169117	Y	N
chrX:78400613-78400853	ENSG00000015285	WAS	18.7156	24.8978	9.64	12.1665	0.566498	4.31922e-08	9.49365e-06	Y	N
chr19:36400127-36400642	ENSG00000015285	WAS	0	4.52735	9.64	12.1665	0.372721	0.000662097	0.0152653	Y	N
chr5:78842533-78843606	ENSG00000015285	WAS	30.601	44.1722	9.64	12.1665	-0.428655	7.27969e-05	0.00347843	Y	N
chr2:113341067-113341333	ENSG00000015285	WAS	67.7415	75.9203	9.64	12.1665	-0.441508	4.1397e-05	0.00230766	Y	N
chr2:242801648-242802843	ENSG00000015285	WAS	0	5.53091	9.64	12.1665	0.364601	0.000884147	0.0189288	Y	N
chr14:98173791-98174393	ENSG00000015285	WAS	2.66793	5.65541	9.64	12.1665	0.590648	8.06719e-09	3.54133e-06	Y	N
chr20:52356563-52357367	ENSG00000015285	WAS	22.4784	35.7362	9.64	12.1665	-0.441187	4.19957e-05	0.00230766	Y	N
chr5:154061999-154063000	ENSG00000015285	WAS	18.7156	23.1931	9.64	12.1665	0.35862	0.00108892	0.0224385	Y	N
chr4:185303301-185303991	ENSG00000015285	WAS	54.2158	87.4801	9.64	12.1665	0.406039	0.000186304	0.00633242	Y	N
chr2:113448371-113449096	ENSG00000015285	WAS	0	3.05909	9.64	12.1665	0.440137	4.40128e-05	0.00237885	Y	N
chr7:74064362-74064957	ENSG00000015285	WAS	25.255	32.386	9.64	12.1665	0.574054	2.59238e-08	6.57467e-06	Y	N
chr19:18414930-18416177	ENSG00000015285	WAS	18.5025	27.5768	9.64	12.1665	0.418854	0.000110288	0.00470785	Y	N
chr20:57734165-57735311	ENSG00000015285	WAS	28.9732	40.878	9.64	12.1665	0.547725	1.45488e-07	2.5246e-05	Y	N
chr1:203243790-203244538	ENSG00000015285	WAS	0	4.34683	9.64	12.1665	0.35375	0.00128638	0.0251735	Y	N
chr3:142800594-142802254	ENSG00000015285	WAS	0	3.48437	9.64	12.1665	0.402579	0.000213865	0.00671535	Y	N
chr1:192578169-192578789	ENSG00000015285	WAS	0	5.40491	9.64	12.1665	0.325648	0.00320212	0.0485957	Y	N
chr4:38607358-38608082	ENSG00000015285	WAS	60.7373	131.242	9.64	12.1665	-0.441302	4.17809e-05	0.00230766	Y	N
chr1:212809574-212810490	ENSG00000015285	WAS	24.1703	35.5232	9.64	12.1665	0.403135	0.000209197	0.00663196	Y	N
chr4:56813303-56814012	ENSG00000015285	WAS	51.6953	71.4895	9.64	12.1665	0.453369	2.40898e-05	0.00158848	Y	N
chr9:120481838-120482173	ENSG00000015285	WAS	49.4996	63.8697	9.64	12.1665	0.586095	1.11861e-08	3.94202e-06	Y	N
chr14:105553626-105555177	ENSG00000015285	WAS	8.5266	17.5283	9.64	12.1665	0.334465	0.00242694	0.0408246	Y	N
chr6:108019328-108019755	ENSG00000015285	WAS	11.3908	17.998	9.64	12.1665	0.498868	2.47927e-06	0.000255443	Y	N
chr5:35884233-35885291	ENSG00000015285	WAS	0	5.67651	9.64	12.1665	0.388954	0.000362949	0.00965034	Y	N
chr1:160158105-160158897	ENSG00000015285	WAS	5.57505	7.65303	9.64	12.1665	0.525131	5.70592e-07	8.55111e-05	Y	N
chr20:60874724-60875240	ENSG00000015285	WAS	7.75016	15.6083	9.64	12.1665	-0.332774	0.00256105	0.0418833	Y	N
chr7:142245158-142246560	ENSG00000015285	WAS	9.94297	12.2536	9.64	12.1665	0.49245	3.48593e-06	0.000348276	Y	N
chr6:86114429-86114829	ENSG00000015285	WAS	0	3.40114	9.64	12.1665	-0.367169	0.000807539	0.0177497	Y	N
chr20:57740415-57742084	ENSG00000015285	WAS	4.56017	8.12811	9.64	12.1665	0.457793	1.95829e-05	0.0013451	Y	N
chr1:212808452-212808912	ENSG00000015285	WAS	15.6351	19.8798	9.64	12.1665	0.340852	0.00197542	0.0353966	Y	N
chr14:95984800-95985238	ENSG00000015285	WAS	0	5.41487	9.64	12.1665	0.418924	0.000109964	0.00470785	Y	N
chr9:133239884-133240790	ENSG00000015285	WAS	0	8.69154	9.64	12.1665	0.393587	0.000303974	0.00842187	Y	N
chr19:53727124-53727861	ENSG00000015285	WAS	138.92	155.927	9.64	12.1665	-0.354985	0.00123344	0.0244978	Y	N
chr4:185186562-185187557	ENSG00000015285	WAS	13.4954	23.2174	9.64	12.1665	0.355461	0.00121357	0.0242494	Y	N
chr1:117030780-117031044	ENSG00000015285	WAS	8.40661	14.338	9.64	12.1665	0.393886	0.000300489	0.00839586	Y	N
chr9:35603533-35603765	ENSG00000015285	WAS	10.6529	13.5067	9.64	12.1665	-0.413484	0.000137736	0.00540615	Y	N
chr2:43355746-43356018	ENSG00000015285	WAS	0	1.46549	9.64	12.1665	0.48859	4.2648e-06	0.000401744	Y	N
chr2:70350315-70350892	ENSG00000015285	WAS	20.0059	28.3391	9.64	12.1665	-0.399031	0.000245983	0.00717703	Y	N
chr9:139511863-139513533	ENSG00000015285	WAS	6.31245	21.6829	9.64	12.1665	0.404715	0.000196434	0.00634296	Y	N
chr12:8605557-8606220	ENSG00000015285	WAS	0	1.89539	9.64	12.1665	0.364774	0.000878806	0.0189288	Y	N
chr1:156774241-156774987	ENSG00000015285	WAS	10.9209	15.9678	9.64	12.1665	0.4858	4.92642e-06	0.000427432	Y	N
chr10:6050950-6051553	ENSG00000015285	WAS	0	2.94463	9.64	12.1665	0.330908	0.00271669	0.0436827	Y	N
chr19:2287325-2288105	ENSG00000015285	WAS	6.2621	11.5304	9.64	12.1665	0.356756	0.00116098	0.0237749	Y	N
chr17:33639711-33640597	ENSG00000015285	WAS	38.8205	53.0807	9.64	12.1665	0.404957	0.000194547	0.00634296	Y	N
chr9:130681614-130682112	ENSG00000015285	WAS	0	5.8156	9.64	12.1665	0.374818	0.000613688	0.0144896	Y	N
chr9:92170883-92172122	ENSG00000019582	CD74	24.0185	37.2166	4874.64	5038.11	0.424309	8.76587e-05	0.0413592	Y	N
chr3:193858299-193860588	ENSG00000019582	CD74	5.79464	8.89882	4874.64	5038.11	-0.447315	3.18376e-05	0.0349895	Y	N
chr16:69121165-69121414	ENSG00000019582	CD74	19.5868	39.1541	4874.64	5038.11	0.47673	7.80591e-06	0.012868	Y	N
chr2:31541029-31543236	ENSG00000019582	CD74	0	2.70372	4874.64	5038.11	0.421107	0.000100356	0.0413592	Y	N
chr20:48381597-48382143	ENSG00000019582	CD74	0	6.26509	4874.64	5038.11	-0.546863	1.53558e-07	0.000506282	Y	N
chr13:29156748-29157037	ENSG00000019582	CD74	0	13.705	4874.64	5038.11	-0.43989	4.45013e-05	0.0366802	Y	N
chr16:74701282-74701965	ENSG00000019582	CD74	6.30752	9.72346	4874.64	5038.11	-0.427838	7.53991e-05	0.0413592	Y	N
chr4:149708909-149709550	ENSG00000019582	CD74	0	7.70053	4874.64	5038.11	0.421277	9.96421e-05	0.0413592	Y	N
chr20:60874724-60875240	ENSG00000023445	BIRC3	7.75016	15.6083	19.9	32.2666	-0.406525	0.000182702	0.0422762	Y	N
chr10:116560966-116561656	ENSG00000023445	BIRC3	4.93877	6.58506	19.9	32.2666	0.482985	5.69112e-06	0.00625454	Y	N
chr14:38056298-38058926	ENSG00000023445	BIRC3	42.0432	84.6756	19.9	32.2666	-0.39993	0.000237454	0.0422762	Y	N
chr12:14926467-14926802	ENSG00000023445	BIRC3	8.24654	14.9806	19.9	32.2666	-0.389301	0.000358193	0.0439007	Y	N
chr1:160158105-160158897	ENSG00000023445	BIRC3	5.57505	7.65303	19.9	32.2666	0.400823	0.000229247	0.0422762	Y	N
chr5:173030819-173032055	ENSG00000023445	BIRC3	78.9347	98.5832	19.9	32.2666	-0.407056	0.000202424	0.0422762	Y	N
chr2:43359451-43362065	ENSG00000023445	BIRC3	4.7876	7.05041	19.9	32.2666	0.388536	0.000368766	0.0439007	Y	N
chr7:38354761-38355283	ENSG00000023445	BIRC3	0	2.49291	19.9	32.2666	0.404784	0.000195895	0.0422762	Y	N
chr10:135091967-135092894	ENSG00000023445	BIRC3	88.0176	104.372	19.9	32.2666	-0.449391	3.52183e-05	0.0165878	Y	N
chr20:57740415-57742084	ENSG00000023445	BIRC3	4.56017	8.12811	19.9	32.2666	0.391629	0.000327737	0.0439007	Y	N
chr15:74274053-74274520	ENSG00000023445	BIRC3	24.5201	31.3271	19.9	32.2666	0.572508	2.88089e-08	4.74915e-05	Y	N
chr3:45594818-45596167	ENSG00000023445	BIRC3	20.6365	27.3055	19.9	32.2666	-0.410918	0.000152971	0.0422762	Y	N
chr4:38607358-38608082	ENSG00000023445	BIRC3	60.7373	131.242	19.9	32.2666	-0.386731	0.000394825	0.0448875	Y	N
chr19:6674780-6675246	ENSG00000023445	BIRC3	0	9.13299	19.9	32.2666	0.389727	0.00035243	0.0439007	Y	N
chr12:8605557-8606220	ENSG00000023445	BIRC3	0	1.89539	19.9	32.2666	0.390692	0.000339705	0.0439007	Y	N
chrX:78400613-78400853	ENSG00000023445	BIRC3	18.7156	24.8978	19.9	32.2666	0.396716	0.000269275	0.0422762	Y	N
chr17:62403539-62405803	ENSG00000023445	BIRC3	19.3399	42.543	19.9	32.2666	0.392751	0.000313917	0.0439007	Y	N
chr17:36907502-36908351	ENSG00000023445	BIRC3	17.4749	25.0103	19.9	32.2666	-0.449156	2.92656e-05	0.0165878	Y	N
chr14:98173791-98174393	ENSG00000023445	BIRC3	2.66793	5.65541	19.9	32.2666	0.422321	9.53526e-05	0.0349308	Y	N
chr1:209279485-209280255	ENSG00000023445	BIRC3	0	6.08961	19.9	32.2666	0.397693	0.000259206	0.0422762	Y	N
chr22:39486344-39487173	ENSG00000023445	BIRC3	5.69539	8.17196	19.9	32.2666	0.385526	0.000413146	0.0454048	Y	N
chr3:39375720-39376114	ENSG00000023445	BIRC3	36.561	48.6089	19.9	32.2666	0.397693	0.000259213	0.0422762	Y	N
chr7:142245158-142246560	ENSG00000023445	BIRC3	9.94297	12.2536	19.9	32.2666	0.401035	0.000227338	0.0422762	Y	N
chr21:45580652-45581335	ENSG00000023445	BIRC3	5.97867	9.9373	19.9	32.2666	0.397931	0.000256809	0.0422762	Y	N
chr15:74346089-74346762	ENSG00000023445	BIRC3	54.9972	81.5442	19.9	32.2666	0.589244	8.92755e-09	2.94341e-05	Y	N
chr18:12059533-12060501	ENSG00000023445	BIRC3	0	1.38676	19.9	32.2666	0.431006	6.57655e-05	0.0271036	Y	N
chr21:45574512-45576189	ENSG00000023445	BIRC3	47.6061	57.6255	19.9	32.2666	0.449625	3.48576e-05	0.0165878	Y	N
chr15:63894886-63895087	ENSG00000023445	BIRC3	63.8016	75.2719	19.9	32.2666	-0.388247	0.00037283	0.0439007	Y	N
chr19:18124979-18125390	ENSG00000023445	BIRC3	5.71013	8.21886	19.9	32.2666	0.468724	1.15933e-05	0.00955575	Y	N
chrX:48776891-48778140	ENSG00000023445	BIRC3	5.51684	7.16247	19.9	32.2666	0.419092	0.000109197	0.0360024	Y	N
chrX:78400613-78400853	ENSG00000026103	FAS	18.7156	24.8978	11.93	14.3361	0.423425	9.10055e-05	0.0142879	Y	N
chr10:54078626-54079398	ENSG00000026103	FAS	0	20.098	11.93	14.3361	-0.380823	0.000492368	0.037752	Y	N
chr7:5630921-5631922	ENSG00000026103	FAS	0	2.56431	11.93	14.3361	0.44581	3.40947e-05	0.01249	Y	N
chr20:52356563-52357367	ENSG00000026103	FAS	22.4784	35.7362	11.93	14.3361	-0.418062	0.000113989	0.0170829	Y	N
chr17:73073117-73074040	ENSG00000026103	FAS	11.0484	15.1878	11.93	14.3361	-0.416085	0.000123737	0.0177374	Y	N
chr1:234910674-234912019	ENSG00000026103	FAS	4.87575	8.2703	11.93	14.3361	-0.376435	0.000578592	0.0416718	Y	N
chr15:69866380-69867126	ENSG00000026103	FAS	6.0571	44.4436	11.93	14.3361	-0.382524	0.00046224	0.0371708	Y	N
chr19:46906859-46908569	ENSG00000026103	FAS	15.6419	27.8221	11.93	14.3361	-0.400902	0.000228528	0.0279058	Y	N
chr14:52779505-52780254	ENSG00000026103	FAS	17.2148	20.7248	11.93	14.3361	0.384121	0.000435504	0.0368168	Y	N
chr4:38607358-38608082	ENSG00000026103	FAS	60.7373	131.242	11.93	14.3361	-0.387518	0.000383252	0.0341508	Y	N
chr1:89739985-89740856	ENSG00000026103	FAS	0	4.06941	11.93	14.3361	0.398045	0.000255667	0.0290525	Y	N
chr15:63894886-63895087	ENSG00000026103	FAS	63.8016	75.2719	11.93	14.3361	-0.382693	0.000459341	0.0371708	Y	N
chr2:27939247-27940285	ENSG00000026103	FAS	31.4952	132.085	11.93	14.3361	0.463327	1.50519e-05	0.0101218	Y	N
chr7:93926616-93927112	ENSG00000026103	FAS	0	3.59226	11.93	14.3361	0.456235	2.10716e-05	0.0101218	Y	N
chr19:52052756-52053435	ENSG00000026103	FAS	0	3.8814	11.93	14.3361	0.368563	0.000768496	0.049681	Y	N
chr17:48228166-48229881	ENSG00000026103	FAS	302.763	336.255	11.93	14.3361	0.424651	8.63939e-05	0.0142879	Y	N
chr4:169971332-169974645	ENSG00000026103	FAS	0	35.0403	11.93	14.3361	-0.409681	0.000160857	0.0207359	Y	N
chr14:38056298-38058926	ENSG00000026103	FAS	42.0432	84.6756	11.93	14.3361	-0.515605	9.86108e-07	0.0016256	Y	N
chr15:74346089-74346762	ENSG00000026103	FAS	54.9972	81.5442	11.93	14.3361	0.550792	1.19913e-07	0.000395352	Y	N
chr4:40187376-40188060	ENSG00000026103	FAS	24.0495	36.2869	11.93	14.3361	-0.438234	4.79019e-05	0.013161	Y	N
chr6:32984718-32986378	ENSG00000026103	FAS	4.79103	7.97582	11.93	14.3361	0.448564	3.00705e-05	0.0123928	Y	N
chr17:46583072-46583567	ENSG00000026103	FAS	0	3.1948	11.93	14.3361	-0.390538	0.000341707	0.03314	Y	N
chr12:56913882-56915081	ENSG00000026103	FAS	8.56291	11.4977	11.93	14.3361	0.456078	2.12273e-05	0.0101218	Y	N
chr8:74276402-74277075	ENSG00000026103	FAS	3.97932	13.8334	11.93	14.3361	-0.455816	2.149e-05	0.0101218	Y	N
chr17:62403539-62405803	ENSG00000026103	FAS	19.3399	42.543	11.93	14.3361	0.375206	0.000605095	0.0424468	Y	N
chr2:102516086-102517540	ENSG00000026103	FAS	4.10034	5.40468	11.93	14.3361	0.430808	6.63329e-05	0.0142879	Y	N
chr5:114913503-114913827	ENSG00000026103	FAS	26.0509	29.7183	11.93	14.3361	0.423609	9.02988e-05	0.0142879	Y	N
chr16:4357260-4358178	ENSG00000026103	FAS	51.575	63.1513	11.93	14.3361	-0.426303	8.0519e-05	0.0142879	Y	N
chr9:2278999-2279483	ENSG00000026103	FAS	0	0.972815	11.93	14.3361	0.399098	0.000245337	0.0288884	Y	N
chr20:3691989-3692571	ENSG00000026103	FAS	5.78093	12.6914	11.93	14.3361	0.370615	0.000714179	0.0470929	Y	N
chr7:38354761-38355283	ENSG00000026103	FAS	0	2.49291	11.93	14.3361	0.42825	7.40737e-05	0.0142879	Y	N
chr19:54886610-54887143	ENSG00000026103	FAS	29.1747	37.2395	11.93	14.3361	0.439439	4.54045e-05	0.013161	Y	N
chr7:93928313-93928642	ENSG00000026103	FAS	0	4.37067	11.93	14.3361	0.376302	0.000581408	0.0416718	Y	N
chr5:158938594-158939018	ENSG00000026103	FAS	19.0654	60.3061	11.93	14.3361	-0.391091	0.000334558	0.03314	Y	N
chr6:169556423-169556996	ENSG00000026103	FAS	0	4.9444	11.93	14.3361	0.412647	0.000142546	0.0195822	Y	N
chr17:1532840-1533815	ENSG00000026103	FAS	21.1697	22.4228	11.93	14.3361	0.389024	0.000361986	0.0337376	Y	N
chr5:92932358-92932748	ENSG00000026103	FAS	0	5.70039	11.93	14.3361	0.441722	4.10015e-05	0.013161	Y	N
chr18:12048595-12049205	ENSG00000026103	FAS	0	5.02169	11.93	14.3361	0.371745	0.000685779	0.0461431	Y	N
chr18:2916164-2916577	ENSG00000026103	FAS	19.3671	23.1512	11.93	14.3361	0.381664	0.000477256	0.0374646	Y	N
chr12:14926467-14926802	ENSG00000026103	FAS	8.24654	14.9806	11.93	14.3361	-0.434012	5.76927e-05	0.0135866	Y	N
chr19:50993680-50994951	ENSG00000026103	FAS	41.8594	56.1992	11.93	14.3361	-0.388563	0.000368382	0.0337376	Y	N
chr10:92921906-92924265	ENSG00000026103	FAS	48.2229	58.5522	11.93	14.3361	0.39278	0.000313575	0.03314	Y	N
chr7:142245158-142246560	ENSG00000026103	FAS	9.94297	12.2536	11.93	14.3361	0.435485	5.40839e-05	0.0135866	Y	N
chr20:60874724-60875240	ENSG00000026103	FAS	7.75016	15.6083	11.93	14.3361	-0.486241	4.81591e-06	0.00529268	Y	N
chr7:38376104-38376613	ENSG00000026103	FAS	8.57488	11.1145	11.93	14.3361	0.372568	0.000665757	0.0457292	Y	N
chr15:41219187-41220972	ENSG00000026103	FAS	33.9211	52.487	11.93	14.3361	-0.409275	0.000163522	0.0207359	Y	N
chr7:74064362-74064957	ENSG00000026103	FAS	25.255	32.386	11.93	14.3361	0.376722	0.000572543	0.0416718	Y	N
chr14:105327046-105327788	ENSG00000026103	FAS	18.0041	30.0595	11.93	14.3361	-0.390534	0.000341753	0.03314	Y	N
chr6:24168393-24169077	ENSG00000026103	FAS	0	5.14991	11.93	14.3361	-0.38444	0.000430329	0.0368168	Y	N
chr5:173030819-173032055	ENSG00000026103	FAS	78.9347	98.5832	11.93	14.3361	-0.427874	7.52809e-05	0.0142879	Y	N
chr11:129149740-129150854	ENSG00000026103	FAS	63.4202	88.832	11.93	14.3361	-0.397189	0.000264354	0.0290525	Y	N
chr18:46477697-46479772	ENSG00000029725	RABEP1	293.217	372.655	10.97	11.2884	0.443069	3.85932e-05	0.0432745	Y	N
chr20:3691989-3692571	ENSG00000029725	RABEP1	5.78093	12.6914	10.97	11.2884	0.430774	6.64309e-05	0.0432745	Y	N
chr1:27849341-27849956	ENSG00000029725	RABEP1	0	3.09269	10.97	11.2884	0.426822	7.87525e-05	0.0432745	Y	N
chr19:47362970-47364689	ENSG00000029725	RABEP1	129.792	161.188	10.97	11.2884	0.427223	7.74137e-05	0.0432745	Y	N
chr9:95882095-95882646	ENSG00000029725	RABEP1	5.65694	8.2897	10.97	11.2884	0.434523	5.64177e-05	0.0432745	Y	N
chr4:38161944-38163004	ENSG00000029725	RABEP1	14.0522	26.9812	10.97	11.2884	-0.528883	4.57871e-07	0.0015096	Y	N
chr9:77765912-77766310	ENSG00000033030	ZCCHC8	0	1.78646	9.765	10.4898	0.348246	0.00154816	0.049045	Y	N
chr2:91954416-91955027	ENSG00000033030	ZCCHC8	0	4.88344	9.765	10.4898	0.432766	6.09202e-05	0.00865155	Y	N
chr3:13554907-13555493	ENSG00000033030	ZCCHC8	0	2.57993	9.765	10.4898	0.362978	0.000935951	0.0361137	Y	N
chr21:44072400-44073713	ENSG00000033030	ZCCHC8	1.11371	16.5423	9.765	10.4898	0.376106	0.000585568	0.0286021	Y	N
chr1:154973222-154973959	ENSG00000033030	ZCCHC8	0	3.98274	9.765	10.4898	0.387346	0.000385763	0.0239974	Y	N
chr13:80915925-80916437	ENSG00000033030	ZCCHC8	32.8306	37.2634	9.765	10.4898	-0.439124	4.60439e-05	0.00759033	Y	N
chr9:5626782-5627843	ENSG00000033030	ZCCHC8	5.01673	8.21128	9.765	10.4898	0.358305	0.00110079	0.0394488	Y	N
chr3:195542353-195542587	ENSG00000033030	ZCCHC8	0	26.1004	9.765	10.4898	0.455619	2.16886e-05	0.00638521	Y	N
chr7:44615733-44616490	ENSG00000033030	ZCCHC8	90.451	132.338	9.765	10.4898	0.444563	3.60773e-05	0.00735614	Y	N
chr3:153037425-153038301	ENSG00000033030	ZCCHC8	0	2.28105	9.765	10.4898	0.355572	0.00120897	0.0419577	Y	N
chr14:77495558-77495873	ENSG00000033030	ZCCHC8	8.20067	13.9768	9.765	10.4898	0.395754	0.00027954	0.0214179	Y	N
chr12:125145298-125146396	ENSG00000033030	ZCCHC8	0	5.39167	9.765	10.4898	0.375904	0.000589913	0.0286021	Y	N
chr8:104405601-104406574	ENSG00000033030	ZCCHC8	14.5531	14.7998	9.765	10.4898	0.377265	0.000561293	0.0280391	Y	N
chr17:80292628-80293318	ENSG00000033030	ZCCHC8	4.80151	9.53748	9.765	10.4898	0.371767	0.000685237	0.0307559	Y	N
chr1:1343099-1343768	ENSG00000033030	ZCCHC8	92.8381	101.784	9.765	10.4898	0.379652	0.000514144	0.0273409	Y	N
chr8:130716314-130716614	ENSG00000033030	ZCCHC8	0	1.62382	9.765	10.4898	0.370221	0.000724331	0.0314226	Y	N
chr15:37396723-37397365	ENSG00000033030	ZCCHC8	0	7.29727	9.765	10.4898	0.446904	3.24403e-05	0.00735614	Y	N
chr21:34733001-34735143	ENSG00000033030	ZCCHC8	529.225	645.527	9.765	10.4898	-0.39469	0.000291298	0.0214179	Y	N
chr6:26006260-26007208	ENSG00000033030	ZCCHC8	2.14351	6.25241	9.765	10.4898	0.362793	0.000942002	0.0361137	Y	N
chr10:71404157-71407925	ENSG00000033030	ZCCHC8	8.12434	21.9126	9.765	10.4898	0.366566	0.000824945	0.0340129	Y	N
chr14:105950240-105950671	ENSG00000033030	ZCCHC8	9.02532	18.3855	9.765	10.4898	0.354222	0.0012659	0.0425886	Y	N
chr1:212113142-212113673	ENSG00000033030	ZCCHC8	10.1193	11.982	9.765	10.4898	0.377606	0.000554318	0.0280391	Y	N
chrX:18904293-18905239	ENSG00000033030	ZCCHC8	9.94095	11.6108	9.765	10.4898	0.394236	0.000296461	0.0214179	Y	N
chr1:1143402-1144865	ENSG00000033030	ZCCHC8	7.02085	13.3092	9.765	10.4898	0.416957	0.000119347	0.0131162	Y	N
chr2:196439042-196439418	ENSG00000033030	ZCCHC8	12.4357	27.4196	9.765	10.4898	-0.350536	0.00143391	0.0468078	Y	N
chr1:211551339-211551781	ENSG00000033030	ZCCHC8	5.97867	9.08847	9.765	10.4898	0.359546	0.00105463	0.0388059	Y	N
chr20:3690471-3690961	ENSG00000033030	ZCCHC8	0	9.50386	9.765	10.4898	0.385847	0.000408195	0.0240581	Y	N
chr6:2763216-2763570	ENSG00000033030	ZCCHC8	0	3.57672	9.765	10.4898	0.360999	0.00100282	0.0380034	Y	N
chr7:5649836-5651045	ENSG00000033030	ZCCHC8	0	5.34811	9.765	10.4898	0.363662	0.00091379	0.0358662	Y	N
chr6:3987035-3987788	ENSG00000033030	ZCCHC8	6.03883	9.06218	9.765	10.4898	0.364612	0.00088383	0.0351083	Y	N
chr6:42421408-42421825	ENSG00000033030	ZCCHC8	0	4.68783	9.765	10.4898	0.354896	0.0012372	0.0424901	Y	N
chr22:50346670-50347243	ENSG00000033030	ZCCHC8	0	9.15303	9.765	10.4898	0.37794	0.000547585	0.0280391	Y	N
chr9:96335091-96335714	ENSG00000033030	ZCCHC8	0	4.52101	9.765	10.4898	0.37312	0.000652608	0.0300336	Y	N
chr21:46737389-46737932	ENSG00000033030	ZCCHC8	0	3.44605	9.765	10.4898	0.359098	0.00107108	0.0388059	Y	N
chr1:46955170-46955918	ENSG00000033030	ZCCHC8	5.8274	24.4682	9.765	10.4898	0.433025	6.02362e-05	0.00865155	Y	N
chr3:145894830-145895465	ENSG00000033030	ZCCHC8	0	2.91576	9.765	10.4898	0.418013	0.000114223	0.012986	Y	N
chr1:59229881-59230342	ENSG00000033030	ZCCHC8	0	2.19644	9.765	10.4898	0.40928	0.000163489	0.0155673	Y	N
chr1:231038088-231038454	ENSG00000033030	ZCCHC8	0	5.95991	9.765	10.4898	0.357965	0.00111377	0.0394849	Y	N
chr1:200379634-200380053	ENSG00000033030	ZCCHC8	0	5.82928	9.765	10.4898	0.373416	0.000645677	0.0300336	Y	N
chr14:24712478-24712912	ENSG00000033030	ZCCHC8	0	4.00788	9.765	10.4898	0.39403	0.000298824	0.0214179	Y	N
chr19:40823184-40823547	ENSG00000033030	ZCCHC8	13.9892	33.4002	9.765	10.4898	0.404109	0.000201244	0.0179325	Y	N
chr12:129336764-129337190	ENSG00000033030	ZCCHC8	0	2.10155	9.765	10.4898	0.452419	2.51767e-05	0.00638521	Y	N
chr12:110809115-110810062	ENSG00000033030	ZCCHC8	4.39818	5.36723	9.765	10.4898	0.383162	0.000451392	0.0253051	Y	N
chr16:79635351-79635866	ENSG00000033030	ZCCHC8	6.28627	13.1198	9.765	10.4898	0.420255	0.00010401	0.0126768	Y	N
chr4:89377064-89377632	ENSG00000033030	ZCCHC8	0	8.58189	9.765	10.4898	0.377334	0.000559883	0.0280391	Y	N
chr11:63685102-63686280	ENSG00000033030	ZCCHC8	0	3.94243	9.765	10.4898	0.409014	0.000165258	0.0155673	Y	N
chr12:6717141-6717911	ENSG00000033030	ZCCHC8	7.95313	14.5235	9.765	10.4898	0.442344	3.98733e-05	0.00735614	Y	N
chr4:1338970-1340330	ENSG00000033030	ZCCHC8	29.1481	38.2599	9.765	10.4898	0.397058	0.000265715	0.0208586	Y	N
chr14:105536057-105537093	ENSG00000033030	ZCCHC8	8.03852	14.219	9.765	10.4898	0.352455	0.00134409	0.0447622	Y	N
chr3:194239261-194239991	ENSG00000033030	ZCCHC8	29.0739	46.8803	9.765	10.4898	0.387567	0.000382542	0.0239974	Y	N
chr1:17767804-17768710	ENSG00000033030	ZCCHC8	0	9.22253	9.765	10.4898	0.420942	0.000101054	0.0126768	Y	N
chr8:144108224-144108528	ENSG00000033030	ZCCHC8	7.17144	20.7623	9.765	10.4898	0.437351	4.98117e-05	0.00782044	Y	N
chr14:105265888-105266277	ENSG00000033030	ZCCHC8	0	6.36373	9.765	10.4898	0.381565	0.000479026	0.0258909	Y	N
chr14:105499992-105500628	ENSG00000033030	ZCCHC8	6.80032	14.5173	9.765	10.4898	0.368196	0.000778619	0.0329116	Y	N
chr5:98262591-98263354	ENSG00000033030	ZCCHC8	0	2.13896	9.765	10.4898	0.390204	0.000346089	0.0229048	Y	N
chr7:47293010-47294680	ENSG00000033030	ZCCHC8	1.55421	6.77251	9.765	10.4898	0.43006	6.85164e-05	0.00903594	Y	N
chr8:1736213-1736690	ENSG00000033030	ZCCHC8	0	3.3841	9.765	10.4898	0.393347	0.000306809	0.0215223	Y	N
chr9:139511863-139513533	ENSG00000033030	ZCCHC8	6.31245	21.6829	9.765	10.4898	0.500989	2.21177e-06	0.00182305	Y	N
chr9:139737625-139738177	ENSG00000033030	ZCCHC8	7.20383	17.0871	9.765	10.4898	0.415037	0.000129214	0.0137425	Y	N
chr14:105553626-105555177	ENSG00000033030	ZCCHC8	8.5266	17.5283	9.765	10.4898	0.372982	0.000655875	0.0300336	Y	N
chr12:106535225-106535586	ENSG00000033030	ZCCHC8	8.32659	20.1408	9.765	10.4898	0.465682	1.34383e-05	0.00583132	Y	N
chr3:128967118-128967946	ENSG00000033030	ZCCHC8	6.0704	11.5252	9.765	10.4898	0.386792	0.000393919	0.0240509	Y	N
chr6:26550665-26551204	ENSG00000033030	ZCCHC8	0	3.14791	9.765	10.4898	0.439372	4.55401e-05	0.00759033	Y	N
chr7:134861813-134862518	ENSG00000033030	ZCCHC8	36.4599	50.5506	9.765	10.4898	0.45672	2.05976e-05	0.00638521	Y	N
chr17:79314389-79318792	ENSG00000033030	ZCCHC8	52.8032	89.6635	9.765	10.4898	0.387726	0.00038026	0.0239974	Y	N
chr14:91697855-91698234	ENSG00000033030	ZCCHC8	12.0555	21.2824	9.765	10.4898	0.359267	0.00106485	0.0388059	Y	N
chr22:50344754-50345403	ENSG00000033030	ZCCHC8	0	7.26271	9.765	10.4898	0.464613	1.41494e-05	0.00583132	Y	N
chr10:135091967-135092894	ENSG00000033030	ZCCHC8	88.0176	104.372	9.765	10.4898	-0.35614	0.00118573	0.0415889	Y	N
chr14:103673098-103674470	ENSG00000033030	ZCCHC8	8.5611	22.1015	9.765	10.4898	0.371189	0.000699634	0.0307559	Y	N
chr19:48896382-48897264	ENSG00000033030	ZCCHC8	6.16802	20.0067	9.765	10.4898	0.452546	2.50285e-05	0.00638521	Y	N
chr8:144107425-144108153	ENSG00000033030	ZCCHC8	9.10402	21.4839	9.765	10.4898	0.560359	6.4782e-08	0.000106793	Y	N
chr22:50971581-50972030	ENSG00000033030	ZCCHC8	15.1601	23.8268	9.765	10.4898	0.39878	0.000248415	0.0204756	Y	N
chr1:27849341-27849956	ENSG00000033030	ZCCHC8	0	3.09269	9.765	10.4898	0.413104	0.0001399	0.0144141	Y	N
chr3:50301870-50302599	ENSG00000033030	ZCCHC8	5.61652	9.30103	9.765	10.4898	0.486242	4.8157e-06	0.00317547	Y	N
chr19:45248466-45249602	ENSG00000033030	ZCCHC8	8.4799	25.3652	9.765	10.4898	0.385818	0.000408629	0.0240581	Y	N
chr2:242709919-242710405	ENSG00000033030	ZCCHC8	7.81754	14.9163	9.765	10.4898	0.347862	0.00156812	0.049045	Y	N
chr3:160287562-160288350	ENSG00000033030	ZCCHC8	6.29582	11.3434	9.765	10.4898	0.399469	0.000241791	0.0204406	Y	N
chr20:2812419-2813058	ENSG00000033030	ZCCHC8	0	0.856129	9.765	10.4898	0.352032	0.00136343	0.0449522	Y	N
chr7:6677160-6677690	ENSG00000033030	ZCCHC8	145.229	160.02	9.765	10.4898	0.459073	1.84336e-05	0.00638521	Y	N
chr9:92170883-92172122	ENSG00000033030	ZCCHC8	24.0185	37.2166	9.765	10.4898	-0.371221	0.000698824	0.0307559	Y	N
chr17:72837100-72837726	ENSG00000033030	ZCCHC8	4.60715	6.38657	9.765	10.4898	0.419431	0.000107659	0.0126768	Y	N
chr14:105532786-105533222	ENSG00000033030	ZCCHC8	0	3.11124	9.765	10.4898	0.44436	3.64104e-05	0.00735614	Y	N
chr17:75250973-75252031	ENSG00000033030	ZCCHC8	0	8.289	9.765	10.4898	0.368348	0.000774414	0.0329116	Y	N
chr1:27021214-27021810	ENSG00000033030	ZCCHC8	19.5066	25.8718	9.765	10.4898	0.381726	0.000476164	0.0258909	Y	N
chr21:44856092-44856607	ENSG00000033030	ZCCHC8	13.823	27.0177	9.765	10.4898	0.397828	0.000257844	0.0207344	Y	N
chr8:144112654-144113197	ENSG00000033030	ZCCHC8	15.7597	37.7611	9.765	10.4898	0.594796	5.96343e-09	1.96614e-05	Y	N
chr14:105949730-105949999	ENSG00000033030	ZCCHC8	3.50197	8.80505	9.765	10.4898	0.348903	0.00151457	0.048595	Y	N
chr9:130341793-130342377	ENSG00000033030	ZCCHC8	11.8582	17.351	9.765	10.4898	0.472712	9.5316e-06	0.00523761	Y	N
chrX:102809354-102810676	ENSG00000033030	ZCCHC8	6.03254	8.61331	9.765	10.4898	0.365861	0.000845758	0.0340129	Y	N
chr21:45580652-45581335	ENSG00000033030	ZCCHC8	5.97867	9.9373	9.765	10.4898	0.401081	0.000226927	0.0196889	Y	N
chr17:79698063-79698611	ENSG00000033030	ZCCHC8	0	4.95761	9.765	10.4898	0.347696	0.00157682	0.049045	Y	N
chr7:11211452-11211818	ENSG00000033030	ZCCHC8	13.5529	22.2253	9.765	10.4898	-0.365855	0.000845938	0.0340129	Y	N
chr2:172628897-172629294	ENSG00000033030	ZCCHC8	0	2.88877	9.765	10.4898	0.405193	0.000192719	0.0176499	Y	N
chr11:355354-357271	ENSG00000033030	ZCCHC8	12.0941	19.7813	9.765	10.4898	0.383076	0.000452835	0.0253051	Y	N
chr22:30643780-30645543	ENSG00000033030	ZCCHC8	0	17.5097	9.765	10.4898	0.412185	0.000145263	0.0145131	Y	N
chr7:39661364-39661810	ENSG00000033030	ZCCHC8	0	3.32694	9.765	10.4898	0.390108	0.000347358	0.0229048	Y	N
chr1:156677178-156677728	ENSG00000033030	ZCCHC8	0	5.55017	9.765	10.4898	0.348833	0.00151813	0.048595	Y	N
chr12:111842186-111842967	ENSG00000033030	ZCCHC8	0	2.33066	9.765	10.4898	0.354277	0.00126357	0.0425886	Y	N
chr17:80341269-80342740	ENSG00000033030	ZCCHC8	7.13067	19.7312	9.765	10.4898	0.373348	0.000647269	0.0300336	Y	N
chr19:39894040-39894978	ENSG00000033030	ZCCHC8	5.60535	19.3574	9.765	10.4898	0.442184	4.01609e-05	0.00735614	Y	N
chr12:125423095-125423416	ENSG00000033030	ZCCHC8	0	5.45984	9.765	10.4898	0.359498	0.00105638	0.0388059	Y	N
chr19:47220951-47221237	ENSG00000033030	ZCCHC8	0	2.07144	9.765	10.4898	0.391045	0.000335147	0.0229048	Y	N
chr15:77332766-77333345	ENSG00000033030	ZCCHC8	9.74447	15.6272	9.765	10.4898	0.383351	0.000448219	0.0253051	Y	N
chr15:63894886-63895087	ENSG00000033030	ZCCHC8	63.8016	75.2719	9.765	10.4898	-0.527632	4.92866e-07	0.00054166	Y	N
chr1:171714080-171714528	ENSG00000033030	ZCCHC8	4.85076	7.6383	9.765	10.4898	0.365932	0.000843663	0.0340129	Y	N
chr8:79762071-79762468	ENSG00000033030	ZCCHC8	0	2.42947	9.765	10.4898	0.432004	6.29776e-05	0.00865155	Y	N
chr19:49832640-49832948	ENSG00000037280	FLT4	9.05428	12.4379	3.94	6.0855	0.416351	0.000122382	0.0138217	Y	N
chr1:159877856-159878214	ENSG00000037280	FLT4	0	2.00227	3.94	6.0855	0.415607	0.000126207	0.0138217	Y	N
chr14:104007795-104011542	ENSG00000037280	FLT4	6.16779	13.8529	3.94	6.0855	0.374765	0.00061487	0.0369159	Y	N
chr9:138285390-138285937	ENSG00000037280	FLT4	5.27708	12.3047	3.94	6.0855	0.379748	0.000512344	0.0326527	Y	N
chr10:129893073-129894515	ENSG00000037280	FLT4	9.50569	17.6891	3.94	6.0855	-0.368701	0.000764743	0.041245	Y	N
chr14:105949730-105949999	ENSG00000037280	FLT4	3.50197	8.80505	3.94	6.0855	0.363042	0.000933841	0.0481074	Y	N
chr10:22535494-22536352	ENSG00000037280	FLT4	0	5.60502	3.94	6.0855	0.476174	8.02596e-06	0.00441027	Y	N
chr1:855611-856296	ENSG00000037280	FLT4	34.7054	61.7266	3.94	6.0855	0.413953	0.000135111	0.0138217	Y	N
chr10:22539979-22543315	ENSG00000037280	FLT4	71.4236	90.9265	3.94	6.0855	0.416892	0.00011967	0.0138217	Y	N
chr15:57853165-57854052	ENSG00000037280	FLT4	0	1.5848	3.94	6.0855	0.395222	0.000285366	0.022297	Y	N
chr5:42993796-42995722	ENSG00000037280	FLT4	42.0824	59.6454	3.94	6.0855	0.478401	7.17829e-06	0.00441027	Y	N
chr10:135048835-135049308	ENSG00000037280	FLT4	0	2.92173	3.94	6.0855	0.362519	0.000951092	0.0482423	Y	N
chr19:47782752-47783852	ENSG00000037280	FLT4	10.3941	14.3306	3.94	6.0855	0.426006	8.15476e-05	0.0111416	Y	N
chr12:6717141-6717911	ENSG00000037280	FLT4	7.95313	14.5235	3.94	6.0855	0.44307	3.85919e-05	0.00978749	Y	N
chr6:170482738-170483129	ENSG00000037280	FLT4	0	5.49373	3.94	6.0855	0.408078	0.00017163	0.0157185	Y	N
chr3:186818848-186820298	ENSG00000037280	FLT4	5.44262	9.23851	3.94	6.0855	0.371288	0.00069715	0.0383084	Y	N
chr1:212811305-212812522	ENSG00000037280	FLT4	12.3677	16.5515	3.94	6.0855	0.425177	8.44832e-05	0.0111416	Y	N
chr17:62403539-62405803	ENSG00000037280	FLT4	19.3399	42.543	3.94	6.0855	0.483431	5.56291e-06	0.00441027	Y	N
chr9:115656980-115657497	ENSG00000037280	FLT4	5.3001	10.9309	3.94	6.0855	0.433688	5.85161e-05	0.0104223	Y	N
chr19:18124979-18125390	ENSG00000037280	FLT4	5.71013	8.21886	3.94	6.0855	0.371406	0.000694195	0.0383084	Y	N
chrX:106918616-106919878	ENSG00000037280	FLT4	0	7.60555	3.94	6.0855	0.431914	6.32228e-05	0.0104223	Y	N
chr14:20895439-20896611	ENSG00000037280	FLT4	22.5717	32.2066	3.94	6.0855	0.42536	8.38248e-05	0.0111416	Y	N
chr1:208136144-208137640	ENSG00000037280	FLT4	16.8735	24.9071	3.94	6.0855	0.512067	1.20323e-06	0.00396706	Y	N
chr4:40165955-40166434	ENSG00000037280	FLT4	11.6876	14.7571	3.94	6.0855	0.460461	1.72589e-05	0.00480646	Y	N
chr3:145894830-145895465	ENSG00000037280	FLT4	0	2.91576	3.94	6.0855	0.46107	1.67662e-05	0.00480646	Y	N
chr3:124781688-124782557	ENSG00000037280	FLT4	13.8997	17.5529	3.94	6.0855	0.46761	1.22395e-05	0.00480646	Y	N
chr3:50629910-50630276	ENSG00000037280	FLT4	0	4.78953	3.94	6.0855	0.432267	6.22603e-05	0.0104223	Y	N
chr15:74346089-74346762	ENSG00000037280	FLT4	54.9972	81.5442	3.94	6.0855	0.398575	0.000250423	0.021047	Y	N
chr3:50627976-50628625	ENSG00000037280	FLT4	7.83922	12.0228	3.94	6.0855	0.433047	6.01801e-05	0.0104223	Y	N
chr2:64620642-64621102	ENSG00000037280	FLT4	0	4.04314	3.94	6.0855	0.409814	0.000159991	0.0151452	Y	N
chr1:108673394-108673900	ENSG00000037280	FLT4	8.02266	11.9049	3.94	6.0855	0.39168	0.000327095	0.0239651	Y	N
chr1:45283789-45284368	ENSG00000037280	FLT4	31.9177	46.2851	3.94	6.0855	0.371995	0.000679644	0.0383084	Y	N
chr10:7582994-7584125	ENSG00000037280	FLT4	1.11371	9.78138	3.94	6.0855	0.39414	0.000297563	0.022297	Y	N
chr22:50977955-50978429	ENSG00000037280	FLT4	0	3.91109	3.94	6.0855	0.368304	0.000775611	0.041245	Y	N
chr21:33105542-33105881	ENSG00000037280	FLT4	4.348	7.86764	3.94	6.0855	0.382545	0.000461882	0.031078	Y	N
chr3:51573449-51574078	ENSG00000037280	FLT4	0	5.88015	3.94	6.0855	0.379091	0.000524899	0.0326527	Y	N
chr14:52779505-52780254	ENSG00000037280	FLT4	17.2148	20.7248	3.94	6.0855	0.379305	0.000520774	0.0326527	Y	N
chr7:134861813-134862518	ENSG00000037280	FLT4	36.4599	50.5506	3.94	6.0855	0.367319	0.000803255	0.042037	Y	N
chr1:46689171-46689736	ENSG00000037280	FLT4	11.5893	18.1046	3.94	6.0855	0.400468	0.000232478	0.0201706	Y	N
chr9:139538251-139538610	ENSG00000037280	FLT4	8.5368	12.5796	3.94	6.0855	0.385189	0.000418408	0.0293509	Y	N
chr1:211551339-211551781	ENSG00000037280	FLT4	5.97867	9.08847	3.94	6.0855	0.398077	0.000255348	0.021047	Y	N
chr1:201507880-201509904	ENSG00000037280	FLT4	16.9786	23.3806	3.94	6.0855	0.430336	6.77011e-05	0.0106291	Y	N
chr9:140487158-140487495	ENSG00000037280	FLT4	0	3.4713	3.94	6.0855	0.371701	0.000686874	0.0383084	Y	N
chr2:120041317-120042043	ENSG00000037280	FLT4	0	3.05046	3.94	6.0855	0.414473	0.000132252	0.0138217	Y	N
chr4:85494371-85495907	ENSG00000037280	FLT4	0	3.36254	3.94	6.0855	0.372699	0.000662605	0.0383084	Y	N
chr14:52778191-52778738	ENSG00000037280	FLT4	14.6118	18.6992	3.94	6.0855	0.465968	1.32535e-05	0.00480646	Y	N
chr14:105950240-105950671	ENSG00000037280	FLT4	9.02532	18.3855	3.94	6.0855	0.466242	1.30791e-05	0.00480646	Y	N
chr15:77332766-77333345	ENSG00000037280	FLT4	9.74447	15.6272	3.94	6.0855	0.361342	0.000990921	0.0487622	Y	N
chr13:110709479-110709902	ENSG00000037280	FLT4	0	7.8023	3.94	6.0855	0.413621	0.000136967	0.0138217	Y	N
chr1:1098630-1099068	ENSG00000037280	FLT4	7.95313	13.4324	3.94	6.0855	0.389053	0.00036159	0.0259166	Y	N
chr5:43009241-43009706	ENSG00000037280	FLT4	37.9675	57.9879	3.94	6.0855	0.413377	0.000138342	0.0138217	Y	N
chr10:6389386-6390926	ENSG00000037280	FLT4	18.839	24.7611	3.94	6.0855	0.482787	5.74877e-06	0.00441027	Y	N
chr17:48228166-48229881	ENSG00000037280	FLT4	302.763	336.255	3.94	6.0855	0.414595	0.00013159	0.0138217	Y	N
chr20:5041796-5042460	ENSG00000037280	FLT4	7.48867	11.784	3.94	6.0855	0.426396	8.02026e-05	0.0111416	Y	N
chr20:1167099-1167803	ENSG00000037280	FLT4	8.05675	15.3673	3.94	6.0855	0.400705	0.000230315	0.0201706	Y	N
chr4:329203-330481	ENSG00000037280	FLT4	14.6737	20.9861	3.94	6.0855	0.460177	1.74939e-05	0.00480646	Y	N
chr4:121482659-121483226	ENSG00000037280	FLT4	0	2.7966	3.94	6.0855	0.409693	0.000160777	0.0151452	Y	N
chr20:57738628-57739120	ENSG00000037280	FLT4	0	4.9242	3.94	6.0855	0.380347	0.000501125	0.0326527	Y	N
chr17:4934720-4935365	ENSG00000037280	FLT4	7.8816	13.8507	3.94	6.0855	0.482022	5.97724e-06	0.00441027	Y	N
chr14:105532786-105533222	ENSG00000037280	FLT4	0	3.11124	3.94	6.0855	0.394249	0.000296314	0.022297	Y	N
chr16:67538226-67538769	ENSG00000037280	FLT4	23.9347	30.2585	3.94	6.0855	0.438017	4.83645e-05	0.0104223	Y	N
chr20:30622268-30622928	ENSG00000037280	FLT4	5.81016	8.75956	3.94	6.0855	0.361991	0.000968764	0.0483942	Y	N
chr21:46737389-46737932	ENSG00000037280	FLT4	0	3.44605	3.94	6.0855	0.382687	0.000459444	0.031078	Y	N
chr1:47677574-47677922	ENSG00000037280	FLT4	0	0.787601	3.94	6.0855	0.374722	0.000615826	0.0369159	Y	N
chr1:26826459-26828402	ENSG00000037280	FLT4	3.50197	6.30706	3.94	6.0855	0.39591	0.000277851	0.022297	Y	N
chr19:18414930-18416177	ENSG00000037280	FLT4	18.5025	27.5768	3.94	6.0855	0.435696	5.35842e-05	0.0104223	Y	N
chr2:192069034-192069664	ENSG00000037280	FLT4	0	3.11005	3.94	6.0855	0.436983	5.06289e-05	0.0104223	Y	N
chr10:122918295-122919162	ENSG00000039068	CDH1	0	6.0514	93.96	103.231	-0.403428	0.000206776	0.0401023	Y	Y
chr2:242805694-242806109	ENSG00000039068	CDH1	6.36608	8.29657	93.96	103.231	-0.408041	0.000171887	0.0362823	Y	Y
chr13:50209628-50210556	ENSG00000039068	CDH1	14.0522	16.6067	93.96	103.231	-0.417883	0.00011484	0.0362823	Y	Y
chr11:58263109-58263776	ENSG00000039068	CDH1	5.01418	11.5212	93.96	103.231	-0.415895	0.000124713	0.0362823	Y	Y
chr12:109035686-109036168	ENSG00000039068	CDH1	9.19066	15.6813	93.96	103.231	-0.441519	4.13758e-05	0.0362823	Y	Y
chr19:42028229-42028469	ENSG00000039068	CDH1	6.80114	9.27213	93.96	103.231	-0.415775	0.000125333	0.0362823	Y	Y
chr14:52778191-52778738	ENSG00000039068	CDH1	14.6118	18.6992	93.96	103.231	-0.410276	0.000157019	0.0362823	Y	Y
chr17:62408800-62409071	ENSG00000039068	CDH1	0	2.37718	93.96	103.231	-0.457814	1.95636e-05	0.0322506	Y	Y
chr7:116202086-116202561	ENSG00000039068	CDH1	0	1.83569	93.96	103.231	-0.420301	0.000103809	0.0362823	Y	Y
chr8:59713339-59715265	ENSG00000039068	CDH1	6.07773	8.61032	93.96	103.231	-0.43529	5.45482e-05	0.0362823	Y	Y
chr21:44775004-44776035	ENSG00000039068	CDH1	9.60101	14.0107	93.96	103.231	-0.457829	1.95497e-05	0.0322506	Y	Y
chr15:96896232-96896588	ENSG00000039068	CDH1	0	4.08165	93.96	103.231	-0.407444	0.000176074	0.0362823	Y	Y
chr7:38376104-38376613	ENSG00000039068	CDH1	8.57488	11.1145	93.96	103.231	-0.411379	0.000150126	0.0362823	Y	Y
chr10:22535494-22536352	ENSG00000039068	CDH1	0	5.60502	93.96	103.231	-0.427102	7.7816e-05	0.0362823	Y	Y
chr6:2818084-2819329	ENSG00000039068	CDH1	8.50693	12.1523	93.96	103.231	-0.430651	6.67862e-05	0.0362823	Y	Y
chr2:238199006-238199265	ENSG00000039068	CDH1	15.5601	23.4501	93.96	103.231	0.415776	0.000125327	0.0362823	Y	Y
chr2:64499902-64501671	ENSG00000039068	CDH1	0	3.0192	93.96	103.231	-0.408178	0.000170942	0.0362823	Y	Y
chr4:38161944-38163004	ENSG00000044524	EPHA3	14.0522	26.9812	0.805	1.2295	-0.394095	0.000298077	0.0367837	N	Y
chr17:75250973-75252031	ENSG00000044524	EPHA3	0	8.289	0.805	1.2295	0.379223	0.000522343	0.0450925	N	Y
chr9:130681614-130682112	ENSG00000044524	EPHA3	0	5.8156	0.805	1.2295	0.39738	0.0002624	0.0346053	N	Y
chr1:33593895-33594957	ENSG00000044524	EPHA3	4.71233	6.98803	0.805	1.2295	0.452495	2.50882e-05	0.0118165	N	Y
chr3:193546212-193546789	ENSG00000044524	EPHA3	6.07971	28.1463	0.805	1.2295	0.404564	0.000197628	0.0309798	N	Y
chr19:47782752-47783852	ENSG00000044524	EPHA3	10.3941	14.3306	0.805	1.2295	0.405437	0.000190847	0.0309798	N	Y
chr17:48228166-48229881	ENSG00000044524	EPHA3	302.763	336.255	0.805	1.2295	0.393823	0.000301231	0.0367837	N	Y
chr2:238382652-238383102	ENSG00000044524	EPHA3	11.0604	38.8599	0.805	1.2295	0.416396	0.000122156	0.0211973	N	Y
chr6:169827902-169828362	ENSG00000044524	EPHA3	13.0001	17.3515	0.805	1.2295	0.373317	0.000647984	0.0462438	N	Y
chr3:50629910-50630276	ENSG00000044524	EPHA3	0	4.78953	0.805	1.2295	0.401728	0.000221193	0.0317075	N	Y
chrX:13108157-13109761	ENSG00000044524	EPHA3	0	3.94623	0.805	1.2295	0.381261	0.000484457	0.0437796	N	Y
chr10:129893073-129894515	ENSG00000044524	EPHA3	9.50569	17.6891	0.805	1.2295	-0.384876	0.000423352	0.0410527	N	Y
chr10:22539979-22543315	ENSG00000044524	EPHA3	71.4236	90.9265	0.805	1.2295	0.477295	7.58839e-06	0.00500378	N	Y
chr19:18414930-18416177	ENSG00000044524	EPHA3	18.5025	27.5768	0.805	1.2295	0.371958	0.000680552	0.0467454	N	Y
chr9:115656980-115657497	ENSG00000044524	EPHA3	5.3001	10.9309	0.805	1.2295	0.37606	0.000586555	0.0462438	N	Y
chr12:91492700-91493070	ENSG00000044524	EPHA3	0	4.69132	0.805	1.2295	0.370694	0.000712168	0.0479187	N	Y
chr19:47141624-47143417	ENSG00000044524	EPHA3	0	5.40603	0.805	1.2295	0.372841	0.000659223	0.0462438	N	Y
chr2:198350765-198351170	ENSG00000044524	EPHA3	51.3459	84.0607	0.805	1.2295	-0.378654	0.000533397	0.0450925	N	Y
chr16:67538226-67538769	ENSG00000044524	EPHA3	23.9347	30.2585	0.805	1.2295	0.459637	1.79483e-05	0.00986259	N	Y
chr1:234917503-234918918	ENSG00000044524	EPHA3	0	5.0558	0.805	1.2295	0.437163	5.02262e-05	0.0165291	N	Y
chr14:20895439-20896611	ENSG00000044524	EPHA3	22.5717	32.2066	0.805	1.2295	0.399824	0.000238442	0.032756	N	Y
chr6:131644305-131644782	ENSG00000044524	EPHA3	0	2.89502	0.805	1.2295	0.373145	0.00065203	0.0462438	N	Y
chr1:26201408-26202862	ENSG00000044524	EPHA3	93.9618	117.985	0.805	1.2295	0.403435	0.00020672	0.0309798	N	Y
chr9:139737625-139738177	ENSG00000044524	EPHA3	7.20383	17.0871	0.805	1.2295	0.387963	0.000376854	0.0388277	N	Y
chr3:16285573-16286050	ENSG00000044524	EPHA3	0	1.94574	0.805	1.2295	0.391374	0.00033095	0.0388277	N	Y
chr6:36318327-36319401	ENSG00000044524	EPHA3	52.0897	69.0166	0.805	1.2295	-0.426117	8.11646e-05	0.0192915	N	Y
chr22:20198957-20199266	ENSG00000044524	EPHA3	0	13.7165	0.805	1.2295	0.389988	0.000348951	0.0388277	N	Y
chr3:124779960-124780373	ENSG00000044524	EPHA3	0	2.37061	0.805	1.2295	0.377499	0.00055651	0.0458704	N	Y
chr2:43355746-43356018	ENSG00000044524	EPHA3	0	1.46549	0.805	1.2295	0.419846	0.000105808	0.0211973	N	Y
chr1:856442-856765	ENSG00000044524	EPHA3	8.2354	23.0956	0.805	1.2295	0.523559	6.25225e-07	0.000687122	N	Y
chr18:46477697-46479772	ENSG00000044524	EPHA3	293.217	372.655	0.805	1.2295	0.417009	0.000119091	0.0211973	N	Y
chr2:232470282-232470876	ENSG00000044524	EPHA3	11.0043	12.7222	0.805	1.2295	0.417308	0.000117619	0.0211973	N	Y
chr6:42694138-42695638	ENSG00000044524	EPHA3	13.1218	16.0318	0.805	1.2295	0.434063	5.75661e-05	0.0165291	N	Y
chr1:855611-856296	ENSG00000044524	EPHA3	34.7054	61.7266	0.805	1.2295	0.537492	2.73532e-07	0.000548132	N	Y
chr6:11392545-11393838	ENSG00000044524	EPHA3	8.93737	25.8661	0.805	1.2295	0.434841	5.56346e-05	0.0165291	N	Y
chr17:80341269-80342740	ENSG00000044524	EPHA3	7.13067	19.7312	0.805	1.2295	0.388369	0.000371108	0.0388277	N	Y
chr16:14379572-14380298	ENSG00000044524	EPHA3	0	3.36262	0.805	1.2295	0.373526	0.000643113	0.0462438	N	Y
chr1:86049658-86050527	ENSG00000044524	EPHA3	3.62661	9.13185	0.805	1.2295	0.433054	6.01607e-05	0.0165291	N	Y
chr20:34196911-34198164	ENSG00000044524	EPHA3	5.35474	11.9941	0.805	1.2295	0.385049	0.000420624	0.0410527	N	Y
chr2:239755755-239756059	ENSG00000044524	EPHA3	5.1	8.6286	0.805	1.2295	0.388837	0.000364577	0.0388277	N	Y
chr12:69400545-69402236	ENSG00000044524	EPHA3	6.2306	28.6308	0.805	1.2295	0.380882	0.000491309	0.0437796	N	Y
chr22:46004605-46005105	ENSG00000044524	EPHA3	7.59323	12.3165	0.805	1.2295	0.510476	1.31493e-06	0.00108383	N	Y
chr3:193548495-193549043	ENSG00000044524	EPHA3	5.65694	20.0613	0.805	1.2295	0.374595	0.000618674	0.0462438	N	Y
chr16:28545799-28546145	ENSG00000044524	EPHA3	15.2107	23.13	0.805	1.2295	0.4259	8.19173e-05	0.0192915	N	Y
chr22:30671576-30672028	ENSG00000044524	EPHA3	0	3.70755	0.805	1.2295	0.439188	4.59149e-05	0.0165291	N	Y
chr1:857998-858856	ENSG00000044524	EPHA3	13.9975	34.1232	0.805	1.2295	0.534257	3.32504e-07	0.000548132	N	Y
chr14:105950240-105950671	ENSG00000044524	EPHA3	9.02532	18.3855	0.805	1.2295	0.381628	0.000477894	0.0437796	N	Y
chr17:4934720-4935365	ENSG00000044524	EPHA3	7.8816	13.8507	0.805	1.2295	0.421865	9.72054e-05	0.0211973	N	Y
chr3:128127597-128129234	ENSG00000044524	EPHA3	41.1889	44.9598	0.805	1.2295	-0.37522	0.000604785	0.0462438	N	Y
chr7:43789582-43790856	ENSG00000046889	PREX2	0	2.13485	0.915	1.44675	0.420309	0.000103772	0.0199816	Y	N
chr2:30634490-30635785	ENSG00000046889	PREX2	0	1.56195	0.915	1.44675	0.388177	0.000373808	0.0419034	Y	N
chr20:57752854-57753191	ENSG00000046889	PREX2	0	23.8206	0.915	1.44675	0.386214	0.000402584	0.0419034	Y	N
chr8:1736213-1736690	ENSG00000046889	PREX2	0	3.3841	0.915	1.44675	0.389742	0.000352239	0.0414761	Y	N
chr5:175116406-175116999	ENSG00000046889	PREX2	0	0.897892	0.915	1.44675	0.390379	0.000343788	0.0414761	Y	N
chr7:26140653-26141818	ENSG00000046889	PREX2	6.91628	8.35973	0.915	1.44675	0.394518	0.000293246	0.0386733	Y	N
chr1:108673394-108673900	ENSG00000046889	PREX2	8.02266	11.9049	0.915	1.44675	0.45381	2.36009e-05	0.0129687	Y	N
chr10:22539979-22543315	ENSG00000046889	PREX2	71.4236	90.9265	0.915	1.44675	0.551787	1.12572e-07	0.00037115	Y	N
chr17:81057263-81058146	ENSG00000046889	PREX2	10.7571	19.6752	0.915	1.44675	0.421988	9.67019e-05	0.0199816	Y	N
chr9:133239884-133240790	ENSG00000046889	PREX2	0	8.69154	0.915	1.44675	0.40891	0.000165959	0.0242951	Y	N
chr15:57843917-57844330	ENSG00000046889	PREX2	8.1149	17.0398	0.915	1.44675	0.421546	9.85185e-05	0.0199816	Y	N
chr13:110709479-110709902	ENSG00000046889	PREX2	0	7.8023	0.915	1.44675	0.383326	0.000448635	0.0448227	Y	N
chr16:28543275-28545217	ENSG00000046889	PREX2	25.4248	42.0571	0.915	1.44675	0.436087	5.26692e-05	0.017365	Y	N
chr17:62403539-62405803	ENSG00000046889	PREX2	19.3399	42.543	0.915	1.44675	0.457506	1.98497e-05	0.0129687	Y	N
chr2:219270715-219271508	ENSG00000046889	PREX2	0	1.47287	0.915	1.44675	0.443512	3.78315e-05	0.0147735	Y	N
chr19:51626666-51627501	ENSG00000046889	PREX2	14.2407	19.1134	0.915	1.44675	0.468924	1.14803e-05	0.00946265	Y	N
chr2:54682152-54682622	ENSG00000046889	PREX2	9.89178	15.9445	0.915	1.44675	0.417811	0.000115187	0.0199879	Y	N
chr6:86369820-86370439	ENSG00000046889	PREX2	38.0558	57.5458	0.915	1.44675	0.40839	0.000169483	0.0242951	Y	N
chr17:48228166-48229881	ENSG00000046889	PREX2	302.763	336.255	0.915	1.44675	0.385944	0.000406705	0.0419034	Y	N
chr10:10838063-10841137	ENSG00000046889	PREX2	23.4871	32.5293	0.915	1.44675	0.426724	7.9083e-05	0.0199816	Y	N
chr17:5000000-5001431	ENSG00000046889	PREX2	6.51121	21.6396	0.915	1.44675	0.421807	9.74427e-05	0.0199816	Y	N
chr4:329203-330481	ENSG00000046889	PREX2	14.6737	20.9861	0.915	1.44675	0.394743	0.000290705	0.0386733	Y	N
chr17:81058904-81059265	ENSG00000046889	PREX2	17.3848	22.8385	0.915	1.44675	0.502988	1.98479e-06	0.00218128	Y	N
chr1:211551339-211551781	ENSG00000046889	PREX2	5.97867	9.08847	0.915	1.44675	0.416055	0.000123893	0.0204237	Y	N
chr22:35983333-35984186	ENSG00000046889	PREX2	6.80032	21.9487	0.915	1.44675	-0.379895	0.000509566	0.0480011	Y	N
chr1:113932415-113933249	ENSG00000046889	PREX2	138.458	177.883	0.915	1.44675	0.38122	0.000485182	0.0470484	Y	N
chr1:208136144-208137640	ENSG00000046889	PREX2	16.8735	24.9071	0.915	1.44675	0.511868	1.2167e-06	0.00200573	Y	N
chr6:170491184-170493186	ENSG00000046889	PREX2	36.0393	88.2454	0.915	1.44675	0.442091	4.03281e-05	0.0147735	Y	N
chr9:35914220-35914824	ENSG00000046889	PREX2	0	3.96287	0.915	1.44675	0.426623	7.9426e-05	0.0199816	Y	N
chr16:28545799-28546145	ENSG00000046889	PREX2	15.2107	23.13	0.915	1.44675	0.413034	0.000140303	0.0220275	Y	N
chr20:30622268-30622928	ENSG00000046889	PREX2	5.81016	8.75956	0.915	1.44675	0.419115	0.00010909	0.0199816	Y	N
chr7:45243341-45244158	ENSG00000046889	PREX2	0	6.02598	0.915	1.44675	0.390255	0.000345409	0.0414761	Y	N
chr17:72516016-72516738	ENSG00000046889	PREX2	11.5488	17.1367	0.915	1.44675	0.428439	7.34766e-05	0.0199816	Y	N
chr2:95690026-95690570	ENSG00000046889	PREX2	5.79779	10.6236	0.915	1.44675	0.386	0.000405842	0.0419034	Y	N
chr9:38074274-38075009	ENSG00000046889	PREX2	14.9152	17.4226	0.915	1.44675	0.448467	3.02044e-05	0.0142263	Y	N
chr3:128153755-128154449	ENSG00000047410	TPR	6.07773	12.0293	24.625	24.9129	0.463864	1.46687e-05	0.00967254	Y	N
chr4:184270773-184271169	ENSG00000047410	TPR	0	8.79816	24.625	24.9129	0.445006	3.53608e-05	0.0166549	Y	N
chr22:50344754-50345403	ENSG00000047410	TPR	0	7.26271	24.625	24.9129	0.393327	0.000307042	0.0484931	Y	N
chr10:5530199-5531333	ENSG00000047410	TPR	51.6251	165.306	24.625	24.9129	0.436305	5.21658e-05	0.0207605	Y	N
chr11:85555388-85556520	ENSG00000047410	TPR	5.40951	6.3984	24.625	24.9129	0.398131	0.000254806	0.0442156	Y	N
chrX:3732472-3732769	ENSG00000047410	TPR	2.12058	6.77108	24.625	24.9129	0.406907	0.000179917	0.0394179	Y	N
chr6:12288471-12288939	ENSG00000047410	TPR	29.7869	40.0969	24.625	24.9129	0.423482	9.07855e-05	0.0272109	Y	N
chr1:235188083-235188562	ENSG00000047410	TPR	35.0298	85.011	24.625	24.9129	0.403894	0.000202974	0.0394179	Y	N
chr19:52333419-52333927	ENSG00000047410	TPR	0	2.76968	24.625	24.9129	0.43442	5.6671e-05	0.0207605	Y	N
chr15:37396723-37397365	ENSG00000047410	TPR	0	7.29727	24.625	24.9129	0.399737	0.000239261	0.0438246	Y	N
chr17:63053746-63054276	ENSG00000047410	TPR	0	2.35936	24.625	24.9129	0.391445	0.000330054	0.048995	Y	N
chr1:2501745-2502413	ENSG00000047410	TPR	7.40016	11.8937	24.625	24.9129	0.40386	0.000203247	0.0394179	Y	N
chr7:6677160-6677690	ENSG00000047410	TPR	145.229	160.02	24.625	24.9129	0.540052	2.34017e-07	0.000385776	Y	N
chr11:73722481-73723138	ENSG00000047410	TPR	7.7835	9.79519	24.625	24.9129	0.414263	0.000133396	0.0338312	Y	N
chr17:75250973-75252031	ENSG00000047410	TPR	0	8.289	24.625	24.9129	0.478875	7.00927e-06	0.00770319	Y	N
chr19:40823184-40823547	ENSG00000047410	TPR	13.9892	33.4002	24.625	24.9129	0.573705	2.6551e-08	8.75388e-05	Y	N
chr2:91954416-91955027	ENSG00000047410	TPR	0	4.88344	24.625	24.9129	0.405785	0.000188211	0.0394179	Y	N
chr15:55462533-55463211	ENSG00000047410	TPR	5.61066	8.94953	24.625	24.9129	-0.393172	0.000308874	0.0484931	Y	N
chr1:85048924-85049295	ENSG00000047410	TPR	56.5632	69.0999	24.625	24.9129	-0.425483	8.33877e-05	0.0272109	Y	N
chr6:119131560-119132050	ENSG00000047410	TPR	17.8539	22.843	24.625	24.9129	-0.390531	0.000341791	0.048995	Y	N
chr3:128151032-128153384	ENSG00000047410	TPR	27.2352	57.1518	24.625	24.9129	0.46598	1.32463e-05	0.00967254	Y	N
chr19:45248466-45249602	ENSG00000047410	TPR	8.4799	25.3652	24.625	24.9129	0.446735	3.26897e-05	0.0166549	Y	N
chr14:99439262-99439638	ENSG00000047410	TPR	1540.53	1770.58	24.625	24.9129	-0.420994	0.000100833	0.0277037	Y	N
chr16:87979809-87980839	ENSG00000047932	GOPC	0	2.37452	9.265	9.2965	0.397993	0.000256192	0.0333687	Y	N
chr4:77867882-77868891	ENSG00000047932	GOPC	39.9906	52.4559	9.265	9.2965	0.396763	0.000268786	0.0333687	Y	N
chr10:5530199-5531333	ENSG00000047932	GOPC	51.6251	165.306	9.265	9.2965	0.394628	0.000292001	0.0343832	Y	N
chr1:66904607-66905513	ENSG00000047932	GOPC	33.0549	84.1646	9.265	9.2965	-0.423938	8.90506e-05	0.0244666	Y	N
chr7:6677160-6677690	ENSG00000047932	GOPC	145.229	160.02	9.265	9.2965	0.546763	1.54521e-07	0.000509456	Y	N
chr1:993389-994502	ENSG00000047932	GOPC	5.2971	11.4919	9.265	9.2965	0.387852	0.000378445	0.0415911	Y	N
chr5:150873257-150873758	ENSG00000047932	GOPC	21.6019	24.6554	9.265	9.2965	0.411175	0.000151378	0.0277274	Y	N
chr9:139511863-139513533	ENSG00000047932	GOPC	6.31245	21.6829	9.265	9.2965	0.428699	7.26577e-05	0.0217775	Y	N
chr1:85048924-85049295	ENSG00000047932	GOPC	56.5632	69.0999	9.265	9.2965	-0.439026	4.62468e-05	0.0190302	Y	N
chr1:27021214-27021810	ENSG00000047932	GOPC	19.5066	25.8718	9.265	9.2965	0.479989	6.62627e-06	0.00728227	Y	N
chr6:26006260-26007208	ENSG00000047932	GOPC	2.14351	6.25241	9.265	9.2965	0.515807	9.74885e-07	0.0016071	Y	N
chr9:139737625-139738177	ENSG00000047932	GOPC	7.20383	17.0871	9.265	9.2965	0.419102	0.00010915	0.0257988	Y	N
chr10:71404157-71407925	ENSG00000047932	GOPC	8.12434	21.9126	9.265	9.2965	0.408499	0.000168742	0.0292812	Y	N
chr10:135091967-135092894	ENSG00000047932	GOPC	88.0176	104.372	9.265	9.2965	-0.436787	5.10688e-05	0.0190302	Y	N
chrX:3732787-3733263	ENSG00000047932	GOPC	12.766	19.8301	9.265	9.2965	0.405356	0.00019147	0.0315639	Y	N
chr12:106535225-106535586	ENSG00000047932	GOPC	8.32659	20.1408	9.265	9.2965	0.430631	6.68419e-05	0.0217775	Y	N
chr8:101514407-101515240	ENSG00000047932	GOPC	0	2.13534	9.265	9.2965	0.463455	1.49597e-05	0.0123305	Y	N
chr5:98262591-98263354	ENSG00000047932	GOPC	0	2.13896	9.265	9.2965	0.419015	0.000109549	0.0257988	Y	N
chr17:75250973-75252031	ENSG00000047932	GOPC	0	8.289	9.265	9.2965	0.390776	0.000338606	0.038496	Y	N
chr4:184270773-184271169	ENSG00000047932	GOPC	0	8.79816	9.265	9.2965	0.414854	0.000130193	0.0268279	Y	N
chr12:6717141-6717911	ENSG00000047932	GOPC	7.95313	14.5235	9.265	9.2965	0.398725	0.000248949	0.0333687	Y	N
chr17:48228166-48229881	ENSG00000047932	GOPC	302.763	336.255	9.265	9.2965	0.413228	0.000139191	0.0269949	Y	N
chr5:150086535-150087312	ENSG00000047932	GOPC	54.0711	65.8489	9.265	9.2965	0.400581	0.00023144	0.0333687	Y	N
chr1:17767804-17768710	ENSG00000047932	GOPC	0	9.22253	9.265	9.2965	0.45577	2.15366e-05	0.0142012	Y	N
chr14:99439262-99439638	ENSG00000047932	GOPC	1540.53	1770.58	9.265	9.2965	-0.4364	5.19478e-05	0.0190302	Y	N
chr7:134861813-134862518	ENSG00000047932	GOPC	36.4599	50.5506	9.265	9.2965	0.415865	0.000124869	0.0268279	Y	N
chr4:185306820-185307323	ENSG00000047932	GOPC	26.6285	30.9211	9.265	9.2965	-0.401463	0.000223523	0.0333687	Y	N
chr8:144107425-144108153	ENSG00000047932	GOPC	9.10402	21.4839	9.265	9.2965	0.442989	3.87323e-05	0.0190302	Y	N
chr1:1143402-1144865	ENSG00000047932	GOPC	7.02085	13.3092	9.265	9.2965	0.39706	0.000265692	0.0333687	Y	N
chr21:33042404-33042842	ENSG00000047932	GOPC	29.0264	33.3744	9.265	9.2965	0.396338	0.000273265	0.0333687	Y	N
chr4:25554314-25554985	ENSG00000047936	ROS1	114.315	176.556	15.78	18.9819	0.442381	3.98061e-05	0.0145823	Y	Y
chr5:1552501-1553295	ENSG00000047936	ROS1	186.061	499.834	15.78	18.9819	0.420094	0.000104714	0.0246601	Y	Y
chr10:6298441-6298686	ENSG00000047936	ROS1	6.60932	15.9182	15.78	18.9819	0.463262	1.50988e-05	0.00711155	Y	Y
chr7:2574977-2575461	ENSG00000047936	ROS1	6.19287	11.5316	15.78	18.9819	0.382013	0.000471108	0.0486748	Y	Y
chr2:120996274-120996598	ENSG00000047936	ROS1	0	2.29096	15.78	18.9819	-0.424124	8.83503e-05	0.0246601	Y	Y
chr8:103822264-103823381	ENSG00000047936	ROS1	49.7265	99.3984	15.78	18.9819	-0.414949	0.000129684	0.0258007	Y	Y
chr5:138277871-138278244	ENSG00000047936	ROS1	67.2198	74.6442	15.78	18.9819	0.385715	0.000410225	0.0458284	Y	Y
chr16:69121165-69121414	ENSG00000047936	ROS1	19.5868	39.1541	15.78	18.9819	0.501657	2.1334e-06	0.00227989	Y	Y
chr2:85956061-85956566	ENSG00000047936	ROS1	12.6653	87.9242	15.78	18.9819	0.406537	0.000182618	0.0301046	Y	Y
chr4:149716268-149716762	ENSG00000047936	ROS1	4.51762	10.2566	15.78	18.9819	0.492606	3.45753e-06	0.00227989	Y	Y
chr7:22398799-22399401	ENSG00000047936	ROS1	88.4923	601.816	15.78	18.9819	0.479755	6.70499e-06	0.00368439	Y	Y
chr1:175891327-175892100	ENSG00000047936	ROS1	10.9533	17.2208	15.78	18.9819	-0.414329	0.000133034	0.0258007	Y	Y
chr19:58162588-58163326	ENSG00000047936	ROS1	4.87785	13.5382	15.78	18.9819	0.385279	0.000417	0.0458284	Y	Y
chr5:43010298-43010802	ENSG00000047936	ROS1	27.4765	44.9902	15.78	18.9819	0.418126	0.000113685	0.0249879	Y	Y
chr1:193226338-193227132	ENSG00000047936	ROS1	29.3473	39.0542	15.78	18.9819	0.422919	9.29761e-05	0.0246601	Y	Y
chr5:1554990-1555888	ENSG00000047936	ROS1	364.125	827.696	15.78	18.9819	0.409415	0.000162602	0.0297833	Y	Y
chr3:115511041-115512256	ENSG00000047936	ROS1	0	27.1291	15.78	18.9819	-0.442604	3.94096e-05	0.0145823	Y	Y
chr2:242711564-242711988	ENSG00000047936	ROS1	12.8461	27.9423	15.78	18.9819	-0.496285	2.84601e-06	0.00227989	Y	Y
chr9:92170883-92172122	ENSG00000047936	ROS1	24.0185	37.2166	15.78	18.9819	0.420909	0.000101194	0.0246601	Y	Y
chr4:25536899-25537456	ENSG00000047936	ROS1	92.9516	138.193	15.78	18.9819	0.562764	5.53227e-08	0.000182399	Y	Y
chr6:26028919-26029363	ENSG00000047936	ROS1	0	8.15153	15.78	18.9819	-0.394724	0.000290916	0.035524	Y	Y
chr14:21149221-21152209	ENSG00000047936	ROS1	28.5796	35.4594	15.78	18.9819	0.398035	0.000255769	0.0339533	Y	Y
chr2:10274411-10275206	ENSG00000047936	ROS1	0	5.6459	15.78	18.9819	-0.381938	0.000472428	0.0486748	Y	Y
chr4:149756268-149756607	ENSG00000047936	ROS1	25.9221	57.757	15.78	18.9819	0.523872	6.13976e-07	0.00101214	Y	Y
chr6:1311099-1311547	ENSG00000047936	ROS1	17.0897	22.8538	15.78	18.9819	0.397867	0.000257456	0.0339533	Y	Y
chr11:69263672-69264876	ENSG00000047936	ROS1	5.99919	13.7176	15.78	18.9819	0.425734	8.2499e-05	0.0246601	Y	Y
chr5:2758027-2758649	ENSG00000047936	ROS1	477.126	799.682	15.78	18.9819	0.401936	0.00021938	0.0328771	Y	Y
chr6:29520367-29520749	ENSG00000047936	ROS1	513.691	1536.03	15.78	18.9819	-0.405054	0.000193795	0.0304258	Y	Y
chr6:139854601-139856379	ENSG00000047936	ROS1	0	5.14977	15.78	18.9819	0.392634	0.000315342	0.0371315	Y	Y
chr15:31590684-31591491	ENSG00000047936	ROS1	0	4.6182	15.78	18.9819	0.394782	0.000290267	0.035524	Y	Y
chr10:97456975-97457904	ENSG00000047936	ROS1	8.80099	11.2994	15.78	18.9819	0.400026	0.000236552	0.0339092	Y	Y
chr9:138285390-138285937	ENSG00000047936	ROS1	5.27708	12.3047	15.78	18.9819	0.40744	0.000176104	0.0301046	Y	Y
chr14:105124138-105124766	ENSG00000048462	TNFRSF17	0	154.124	4.465	6.61487	0.381057	0.000488128	0.0337972	Y	N
chr19:52052756-52053435	ENSG00000048462	TNFRSF17	0	3.8814	4.465	6.61487	0.410035	0.000158563	0.0130695	Y	N
chr4:187648824-187649683	ENSG00000048462	TNFRSF17	0	4.77084	4.465	6.61487	-0.378873	0.000529121	0.0348902	Y	N
chr17:37023935-37024946	ENSG00000048462	TNFRSF17	0	13.7559	4.465	6.61487	0.49545	2.97521e-06	0.000653951	Y	N
chr4:185303301-185303991	ENSG00000048462	TNFRSF17	54.2158	87.4801	4.465	6.61487	0.893984	6.44224e-29	2.12401e-25	Y	N
chr1:9472682-9474558	ENSG00000048462	TNFRSF17	7.48867	11.8283	4.465	6.61487	0.436956	5.06897e-05	0.00539109	Y	N
chr2:54682152-54682622	ENSG00000048462	TNFRSF17	9.89178	15.9445	4.465	6.61487	-0.374026	0.000631561	0.0408285	Y	N
chr6:106340696-106341332	ENSG00000048462	TNFRSF17	0	4.84925	4.465	6.61487	0.662775	2.12738e-11	2.33799e-08	Y	N
chr6:169567992-169568505	ENSG00000048462	TNFRSF17	0	3.07279	4.465	6.61487	0.369969	0.000730903	0.0438143	Y	N
chrX:64070304-64071143	ENSG00000048462	TNFRSF17	9.7529	20.9217	4.465	6.61487	0.61885	9.47007e-10	6.24457e-07	Y	N
chr1:209915702-209917008	ENSG00000048462	TNFRSF17	8.28607	11.0897	4.465	6.61487	0.47472	8.62887e-06	0.00142247	Y	N
chr17:34419466-34420026	ENSG00000048462	TNFRSF17	27.9919	45.7499	4.465	6.61487	0.37284	0.000659243	0.0417985	Y	N
chr14:52726119-52726576	ENSG00000048462	TNFRSF17	0	4.89045	4.465	6.61487	0.38806	0.000375471	0.0275095	Y	N
chr11:35109010-35110211	ENSG00000048462	TNFRSF17	18.7291	28.2177	4.465	6.61487	0.364592	0.00088443	0.0485995	Y	N
chr22:23226144-23226651	ENSG00000048462	TNFRSF17	0	4.19159	4.465	6.61487	0.573496	2.69319e-08	9.86605e-06	Y	N
chr1:204683929-204684713	ENSG00000048462	TNFRSF17	5.55823	13.3959	4.465	6.61487	0.654773	4.44972e-11	3.66769e-08	Y	N
chr7:16960735-16962170	ENSG00000048462	TNFRSF17	0	9.61144	4.465	6.61487	-0.45473	2.26098e-05	0.00303369	Y	N
chr3:112182175-112182567	ENSG00000048462	TNFRSF17	10.5268	15.8767	4.465	6.61487	0.603345	3.15559e-09	1.3005e-06	Y	N
chr7:142190855-142191738	ENSG00000048462	TNFRSF17	0	4.13522	4.465	6.61487	0.379926	0.000508988	0.0342476	Y	N
chr1:204098794-204099127	ENSG00000048462	TNFRSF17	0	2.03612	4.465	6.61487	0.384229	0.000433749	0.0310885	Y	N
chr3:39375720-39376114	ENSG00000048462	TNFRSF17	36.561	48.6089	4.465	6.61487	0.453319	2.41464e-05	0.00306195	Y	N
chr19:2287325-2288105	ENSG00000048462	TNFRSF17	6.2621	11.5304	4.465	6.61487	0.433323	5.9457e-05	0.00612592	Y	N
chr1:154914537-154915381	ENSG00000048462	TNFRSF17	0	5.25336	4.465	6.61487	0.53741	2.74891e-07	7.55264e-05	Y	N
chr4:56813303-56814012	ENSG00000048462	TNFRSF17	51.6953	71.4895	4.465	6.61487	0.380841	0.000492043	0.0337972	Y	N
chr10:30993874-30994680	ENSG00000048462	TNFRSF17	12.9548	19.6523	4.465	6.61487	0.473397	9.21431e-06	0.00144665	Y	N
chr6:29520945-29521942	ENSG00000048462	TNFRSF17	832.178	1956.69	4.465	6.61487	0.416531	0.000121474	0.0105394	Y	N
chr17:80330393-80331011	ENSG00000048462	TNFRSF17	0	5.98887	4.465	6.61487	0.417905	0.000114736	0.0105079	Y	N
chr17:38707388-38707887	ENSG00000048462	TNFRSF17	24.6691	31.9324	4.465	6.61487	0.439789	4.47026e-05	0.00508222	Y	N
chr1:31627445-31628057	ENSG00000048462	TNFRSF17	12.1363	15.319	4.465	6.61487	-0.366434	0.000828821	0.0479407	Y	N
chr7:74064362-74064957	ENSG00000048462	TNFRSF17	25.255	32.386	4.465	6.61487	0.45436	2.30034e-05	0.00303369	Y	N
chr11:1285734-1286079	ENSG00000048462	TNFRSF17	6.26184	10.6706	4.465	6.61487	-0.365011	0.000871483	0.0485995	Y	N
chrX:78400613-78400853	ENSG00000048462	TNFRSF17	18.7156	24.8978	4.465	6.61487	0.611584	1.6782e-09	8.55903e-07	Y	N
chr8:134155909-134157877	ENSG00000048462	TNFRSF17	0	8.08485	4.465	6.61487	0.443747	3.74319e-05	0.00457085	Y	N
chr9:37036329-37038295	ENSG00000048462	TNFRSF17	6.75816	16.7378	4.465	6.61487	0.370849	0.00070822	0.043306	Y	N
chr3:142800594-142802254	ENSG00000048462	TNFRSF17	0	3.48437	4.465	6.61487	0.396903	0.000267322	0.0201525	Y	N
chr1:178548136-178549461	ENSG00000048462	TNFRSF17	0	3.68179	4.465	6.61487	0.529637	4.37916e-07	0.000111062	Y	N
chr10:116560966-116561656	ENSG00000048462	TNFRSF17	4.93877	6.58506	4.465	6.61487	0.406735	0.000181168	0.0142217	Y	N
chr18:56325268-56325802	ENSG00000048462	TNFRSF17	4.20718	6.98839	4.465	6.61487	0.481965	5.99436e-06	0.00104018	Y	N
chr1:212808992-212809342	ENSG00000048462	TNFRSF17	11.3908	14.5922	4.465	6.61487	0.455057	2.22666e-05	0.00303369	Y	N
chr22:39784621-39785088	ENSG00000048462	TNFRSF17	0	3.78496	4.465	6.61487	0.485641	4.96695e-06	0.000963296	Y	N
chr4:185186562-185187557	ENSG00000048462	TNFRSF17	13.4954	23.2174	4.465	6.61487	0.569157	3.61423e-08	1.19161e-05	Y	N
chr5:111868224-111869565	ENSG00000048462	TNFRSF17	5.42418	9.15056	4.465	6.61487	0.548397	1.39471e-07	4.18034e-05	Y	N
chr13:42076055-42077354	ENSG00000048462	TNFRSF17	0	3.8115	4.465	6.61487	0.437883	4.86513e-05	0.00534678	Y	N
chr12:10711456-10712375	ENSG00000048462	TNFRSF17	0	5.83242	4.465	6.61487	0.366881	0.000815808	0.0479407	Y	N
chr12:91492700-91493070	ENSG00000048462	TNFRSF17	0	4.69132	4.465	6.61487	0.370807	0.000709289	0.043306	Y	N
chr19:52054127-52054840	ENSG00000048462	TNFRSF17	0	6.08435	4.465	6.61487	0.520493	7.463e-07	0.000175754	Y	N
chr20:24941121-24942262	ENSG00000048462	TNFRSF17	39.9207	47.3913	4.465	6.61487	0.422415	9.49767e-05	0.0089468	Y	N
chr14:95984800-95985238	ENSG00000048462	TNFRSF17	0	5.41487	4.465	6.61487	0.408532	0.000168517	0.0135512	Y	N
chr1:59038192-59040437	ENSG00000048462	TNFRSF17	7.7835	10.6443	4.465	6.61487	-0.417027	0.000119	0.0105394	Y	N
chr1:118302117-118302974	ENSG00000048462	TNFRSF17	4.43234	13.6935	4.465	6.61487	0.735499	7.8637e-15	1.29633e-11	Y	N
chr12:109035686-109036168	ENSG00000048462	TNFRSF17	9.19066	15.6813	4.465	6.61487	0.365782	0.000848117	0.0482111	Y	N
chr10:6183070-6183982	ENSG00000048462	TNFRSF17	5.65978	12.2034	4.465	6.61487	0.414925	0.000129809	0.0109738	Y	N
chr17:38708057-38709311	ENSG00000048462	TNFRSF17	53.3072	67.9074	4.465	6.61487	0.610558	1.8172e-09	8.55903e-07	Y	N
chr17:16878168-16879245	ENSG00000048462	TNFRSF17	0	6.09129	4.465	6.61487	0.485667	4.96043e-06	0.000963296	Y	N
chr4:185283342-185284183	ENSG00000048462	TNFRSF17	0	3.84532	4.465	6.61487	0.442598	3.94202e-05	0.00464172	Y	N
chr20:57734165-57735311	ENSG00000048462	TNFRSF17	28.9732	40.878	4.465	6.61487	0.396748	0.000268944	0.0201525	Y	N
chr21:35391115-35393408	ENSG00000048462	TNFRSF17	0	6.51288	4.465	6.61487	0.484268	5.32959e-06	0.000976202	Y	N
chr17:80328203-80328780	ENSG00000048462	TNFRSF17	0	2.93464	4.465	6.61487	0.431247	6.50811e-05	0.0064244	Y	N
chr12:47701468-47701917	ENSG00000048462	TNFRSF17	5.27708	7.93895	4.465	6.61487	0.430836	6.6251e-05	0.0064244	Y	N
chr1:209279485-209280255	ENSG00000048462	TNFRSF17	0	6.08961	4.465	6.61487	0.457715	1.96555e-05	0.00294564	Y	N
chr1:11122928-11123417	ENSG00000048471	SNX29	0	3.01812	4.79	4.98112	0.403918	0.000202779	0.0215666	Y	N
chr18:46477697-46479772	ENSG00000048471	SNX29	293.217	372.655	4.79	4.98112	0.513529	1.10855e-06	0.00182744	Y	N
chr1:232765562-232766757	ENSG00000048471	SNX29	41.4315	54.7041	4.79	4.98112	0.392018	0.000322889	0.0313107	Y	N
chr7:2574977-2575461	ENSG00000048471	SNX29	6.19287	11.5316	4.79	4.98112	0.373978	0.000632672	0.0463538	Y	N
chr1:85048924-85049295	ENSG00000048471	SNX29	56.5632	69.0999	4.79	4.98112	-0.405239	0.000192364	0.0215332	Y	N
chr6:26028919-26029363	ENSG00000048471	SNX29	0	8.15153	4.79	4.98112	-0.402672	0.00021308	0.0219539	Y	N
chr1:193226338-193227132	ENSG00000048471	SNX29	29.3473	39.0542	4.79	4.98112	0.419377	0.000107903	0.0177878	Y	N
chr3:115511041-115512256	ENSG00000048471	SNX29	0	27.1291	4.79	4.98112	-0.442645	3.93367e-05	0.0086462	Y	N
chr9:133239884-133240790	ENSG00000048471	SNX29	0	8.69154	4.79	4.98112	0.382193	0.000467978	0.0393548	Y	N
chr5:6712827-6714390	ENSG00000048471	SNX29	25.6104	33.5661	4.79	4.98112	0.381643	0.000477636	0.0393548	Y	N
chr22:50976592-50977054	ENSG00000048471	SNX29	22.9633	33.5348	4.79	4.98112	-0.422782	9.35144e-05	0.0165424	Y	N
chr21:45574512-45576189	ENSG00000048471	SNX29	47.6061	57.6255	4.79	4.98112	0.475436	8.32694e-06	0.00549078	Y	N
chr10:10838063-10841137	ENSG00000048471	SNX29	23.4871	32.5293	4.79	4.98112	0.411195	0.000151251	0.0208022	Y	N
chr10:115251732-115252465	ENSG00000048471	SNX29	25.9954	34.2189	4.79	4.98112	0.378626	0.000533957	0.0409408	Y	N
chr17:48228166-48229881	ENSG00000048471	SNX29	302.763	336.255	4.79	4.98112	0.467583	1.22556e-05	0.00577236	Y	N
chr1:856442-856765	ENSG00000048471	SNX29	8.2354	23.0956	4.79	4.98112	0.428271	7.40068e-05	0.014353	Y	N
chr21:45577144-45578223	ENSG00000048471	SNX29	58.5018	66.2963	4.79	4.98112	0.461485	1.64381e-05	0.00677456	Y	N
chr1:41826594-41827131	ENSG00000048471	SNX29	0	11.3459	4.79	4.98112	0.44817	3.06172e-05	0.00776498	Y	N
chr4:38161944-38163004	ENSG00000048471	SNX29	14.0522	26.9812	4.79	4.98112	-0.388396	0.000370723	0.033952	Y	N
chr1:25942699-25943421	ENSG00000048471	SNX29	18.7218	35.6829	4.79	4.98112	0.404779	0.000195934	0.0215332	Y	N
chr2:43358139-43359040	ENSG00000048471	SNX29	11.227	15.5305	4.79	4.98112	0.389649	0.000353491	0.0332988	Y	N
chr2:10274411-10275206	ENSG00000048471	SNX29	0	5.6459	4.79	4.98112	-0.414963	0.000129606	0.0194233	Y	N
chr5:150086535-150087312	ENSG00000048471	SNX29	54.0711	65.8489	4.79	4.98112	0.401489	0.000223299	0.0223096	Y	N
chr20:57738628-57739120	ENSG00000048471	SNX29	0	4.9242	4.79	4.98112	0.408263	0.000170355	0.0208022	Y	N
chr21:45573018-45574387	ENSG00000048471	SNX29	70.6517	77.9136	4.79	4.98112	0.422327	9.53307e-05	0.0165424	Y	N
chrX:14261965-14262757	ENSG00000048471	SNX29	32.0274	38.8791	4.79	4.98112	-0.38315	0.000451583	0.0391808	Y	N
chr17:1532840-1533815	ENSG00000048471	SNX29	21.1697	22.4228	4.79	4.98112	0.409665	0.00016096	0.0208022	Y	N
chr14:23367309-23368473	ENSG00000048471	SNX29	170.481	180.712	4.79	4.98112	0.379652	0.000514144	0.0403603	Y	N
chr17:36907502-36908351	ENSG00000048471	SNX29	17.4749	25.0103	4.79	4.98112	-0.373308	0.000648202	0.0464591	Y	N
chr14:50090650-50091349	ENSG00000048471	SNX29	157.522	166.786	4.79	4.98112	-0.408615	0.000167951	0.0208022	Y	N
chr19:47362970-47364689	ENSG00000048471	SNX29	129.792	161.188	4.79	4.98112	0.405907	0.000187287	0.0215332	Y	N
chr14:99439262-99439638	ENSG00000048471	SNX29	1540.53	1770.58	4.79	4.98112	-0.482644	5.79074e-06	0.00477302	Y	N
chr2:198350765-198351170	ENSG00000048471	SNX29	51.3459	84.0607	4.79	4.98112	-0.452439	2.51524e-05	0.00753886	Y	N
chr2:242711564-242711988	ENSG00000048471	SNX29	12.8461	27.9423	4.79	4.98112	-0.380987	0.000489398	0.0393548	Y	N
chr6:36318327-36319401	ENSG00000048471	SNX29	52.0897	69.0166	4.79	4.98112	-0.435667	5.3653e-05	0.0110559	Y	N
chr6:29520367-29520749	ENSG00000048471	SNX29	513.691	1536.03	4.79	4.98112	-0.454725	2.26149e-05	0.00745614	Y	N
chr1:855611-856296	ENSG00000048471	SNX29	34.7054	61.7266	4.79	4.98112	0.410381	0.000156348	0.0208022	Y	N
chr8:102185716-102186285	ENSG00000048471	SNX29	6.04657	9.05302	4.79	4.98112	0.383829	0.000440286	0.0391808	Y	N
chr6:11392545-11393838	ENSG00000048471	SNX29	8.93737	25.8661	4.79	4.98112	0.467674	1.22016e-05	0.00577236	Y	N
chr4:146101401-146102458	ENSG00000048471	SNX29	128.937	136.92	4.79	4.98112	0.48779	4.44551e-06	0.00477302	Y	N
chr1:26201408-26202862	ENSG00000048471	SNX29	93.9618	117.985	4.79	4.98112	0.51476	1.03434e-06	0.00182744	Y	N
chr22:42062625-42063279	ENSG00000048471	SNX29	56.1014	60.6082	4.79	4.98112	-0.376711	0.000572792	0.0429203	Y	N
chr1:10269784-10270795	ENSG00000048471	SNX29	14.9773	21.8111	4.79	4.98112	0.457309	2.00348e-05	0.0073394	Y	N
chr1:113932415-113933249	ENSG00000048471	SNX29	138.458	177.883	4.79	4.98112	0.417148	0.000118405	0.0185896	Y	N
chr5:173390842-173391908	ENSG00000048471	SNX29	0	4.26801	4.79	4.98112	-0.446428	3.3151e-05	0.00780706	Y	N
chr1:175891327-175892100	ENSG00000048471	SNX29	10.9533	17.2208	4.79	4.98112	-0.448327	3.03987e-05	0.00776498	Y	N
chr1:236230068-236230739	ENSG00000049540	ELN	0	4.19013	26.605	42.175	0.339054	0.0020942	0.0442602	Y	N
chr19:14172746-14173357	ENSG00000049540	ELN	76.123	127.226	26.605	42.175	0.347444	0.0015901	0.0391237	Y	N
chr5:90597090-90597759	ENSG00000049540	ELN	0	3.23035	26.605	42.175	-0.405934	0.00018709	0.00941415	Y	N
chr5:1041238-1043550	ENSG00000049540	ELN	64.1558	93.539	26.605	42.175	0.370768	0.000710274	0.0256379	Y	N
chr13:110709479-110709902	ENSG00000049540	ELN	0	7.8023	26.605	42.175	0.522878	6.50394e-07	0.000204228	Y	N
chr4:85494002-85494299	ENSG00000049540	ELN	6.51121	11.3083	26.605	42.175	0.343434	0.00181545	0.0415662	Y	N
chr6:131644305-131644782	ENSG00000049540	ELN	0	2.89502	26.605	42.175	0.43692	5.07694e-05	0.00389272	Y	N
chr10:43249046-43251191	ENSG00000049540	ELN	24.4904	40.384	26.605	42.175	0.475065	8.48223e-06	0.000998782	Y	N
chr6:26028919-26029363	ENSG00000049540	ELN	0	8.15153	26.605	42.175	-0.366828	0.000817328	0.0275267	Y	N
chr21:45574512-45576189	ENSG00000049540	ELN	47.6061	57.6255	26.605	42.175	0.514619	1.0426e-06	0.000264419	Y	N
chrX:106943490-106944043	ENSG00000049540	ELN	0	3.25448	26.605	42.175	0.344878	0.0017312	0.0401928	Y	N
chr7:22398799-22399401	ENSG00000049540	ELN	88.4923	601.816	26.605	42.175	0.483917	5.42636e-06	0.000777857	Y	N
chr9:115656980-115657497	ENSG00000049540	ELN	5.3001	10.9309	26.605	42.175	0.337367	0.00221144	0.0449865	Y	N
chr10:10838063-10841137	ENSG00000049540	ELN	23.4871	32.5293	26.605	42.175	0.495988	2.89131e-06	0.000529591	Y	N
chr5:172049250-172050191	ENSG00000049540	ELN	0	4.39494	26.605	42.175	0.366106	0.000838494	0.0276381	Y	N
chr6:36320893-36321757	ENSG00000049540	ELN	161.285	186.928	26.605	42.175	-0.468134	1.1931e-05	0.00122927	Y	N
chr1:25942699-25943421	ENSG00000049540	ELN	18.7218	35.6829	26.605	42.175	0.37012	0.000726961	0.0256379	Y	N
chr4:15922344-15923327	ENSG00000049540	ELN	0	17.8814	26.605	42.175	-0.334485	0.00242541	0.0473654	Y	N
chr3:193546212-193546789	ENSG00000049540	ELN	6.07971	28.1463	26.605	42.175	0.412674	0.000142386	0.00795672	Y	N
chr16:28545799-28546145	ENSG00000049540	ELN	15.2107	23.13	26.605	42.175	0.561692	5.93672e-08	3.58685e-05	Y	N
chrX:13169949-13171563	ENSG00000049540	ELN	4.51762	14.366	26.605	42.175	0.498898	2.47523e-06	0.000480049	Y	N
chr2:55364733-55365179	ENSG00000049540	ELN	0	2.7026	26.605	42.175	0.351089	0.00140749	0.0356152	Y	N
chr9:114705474-114705801	ENSG00000049540	ELN	0	5.69783	26.605	42.175	-0.340302	0.00201107	0.0433367	Y	N
chr6:86369820-86370439	ENSG00000049540	ELN	38.0558	57.5458	26.605	42.175	0.511032	1.2748e-06	0.000300216	Y	N
chr6:36318327-36319401	ENSG00000049540	ELN	52.0897	69.0166	26.605	42.175	-0.340895	0.00197265	0.0428775	Y	N
chr11:111195735-111196349	ENSG00000049540	ELN	5.79779	20.0784	26.605	42.175	0.45404	2.3349e-05	0.00202583	Y	N
chr3:39222162-39222850	ENSG00000049540	ELN	25.532	37.0618	26.605	42.175	0.361062	0.00100062	0.0286227	Y	N
chr15:57843917-57844330	ENSG00000049540	ELN	8.1149	17.0398	26.605	42.175	0.39334	0.000306884	0.0140527	Y	N
chr2:11546125-11547604	ENSG00000049540	ELN	0	3.81902	26.605	42.175	0.380095	0.000505812	0.0193914	Y	N
chr12:69462130-69462730	ENSG00000049540	ELN	0	30.441	26.605	42.175	0.36137	0.000989964	0.0286227	Y	N
chr20:62465971-62467162	ENSG00000049540	ELN	0	1.89905	26.605	42.175	0.337604	0.00219462	0.0449865	Y	N
chr3:65012934-65013388	ENSG00000049540	ELN	0	5.09588	26.605	42.175	0.39524	0.00028516	0.0134311	Y	N
chr1:193226338-193227132	ENSG00000049540	ELN	29.3473	39.0542	26.605	42.175	0.431627	6.40162e-05	0.00458829	Y	N
chr1:193448157-193448941	ENSG00000049540	ELN	0	2.42993	26.605	42.175	0.352927	0.00132279	0.0340722	Y	N
chr3:184458065-184458687	ENSG00000049540	ELN	23.4587	31.8823	26.605	42.175	0.382652	0.000460042	0.0184971	Y	N
chr3:119281143-119281944	ENSG00000049540	ELN	0	2.95474	26.605	42.175	0.357342	0.00113785	0.0305	Y	N
chr14:105947301-105948133	ENSG00000049540	ELN	27.2131	43.7442	26.605	42.175	0.477291	7.58971e-06	0.000926787	Y	N
chr14:20895439-20896611	ENSG00000049540	ELN	22.5717	32.2066	26.605	42.175	0.594855	5.93774e-09	1.0015e-05	Y	N
chr7:45243341-45244158	ENSG00000049540	ELN	0	6.02598	26.605	42.175	0.378952	0.000527588	0.0199938	Y	N
chr13:29148694-29149502	ENSG00000049540	ELN	0	6.93269	26.605	42.175	-0.339825	0.00204249	0.0437278	Y	N
chr12:69400545-69402236	ENSG00000049540	ELN	6.2306	28.6308	26.605	42.175	0.487677	4.47149e-06	0.000670113	Y	N
chr5:1930136-1932327	ENSG00000049540	ELN	10.1204	25.3725	26.605	42.175	0.463017	1.5277e-05	0.00139912	Y	N
chr2:219270715-219271508	ENSG00000049540	ELN	0	1.47287	26.605	42.175	0.338733	0.00211602	0.0443737	Y	N
chr15:90366089-90367145	ENSG00000049540	ELN	0	9.07451	26.605	42.175	0.342568	0.00186778	0.0421479	Y	N
chr7:43789582-43790856	ENSG00000049540	ELN	0	2.13485	26.605	42.175	0.359448	0.0010582	0.0294932	Y	N
chr6:131616163-131616860	ENSG00000049540	ELN	0	11.7271	26.605	42.175	0.358915	0.00107786	0.0294932	Y	N
chr20:56705611-56706020	ENSG00000049540	ELN	0	5.69385	26.605	42.175	0.423141	9.21048e-05	0.0058398	Y	N
chr6:44204802-44206020	ENSG00000049540	ELN	13.5347	18.9136	26.605	42.175	0.41961	0.000106855	0.0062911	Y	N
chr3:115511041-115512256	ENSG00000049540	ELN	0	27.1291	26.605	42.175	-0.413355	0.000138466	0.00787107	Y	N
chr5:150476545-150477196	ENSG00000049540	ELN	15.3014	18.5109	26.605	42.175	0.337486	0.00220294	0.0449865	Y	N
chr5:176526460-176526848	ENSG00000049540	ELN	0	4.83133	26.605	42.175	0.407403	0.000176367	0.00937873	Y	N
chr7:95178927-95180400	ENSG00000049540	ELN	4.60715	8.96637	26.605	42.175	0.444931	3.54811e-05	0.00292453	Y	N
chr10:105631899-105632371	ENSG00000049540	ELN	8.89886	11.0305	26.605	42.175	0.345232	0.00171107	0.0401928	Y	N
chr20:57752854-57753191	ENSG00000049540	ELN	0	23.8206	26.605	42.175	0.361348	0.00099071	0.0286227	Y	N
chr17:4934720-4935365	ENSG00000049540	ELN	7.8816	13.8507	26.605	42.175	0.366972	0.000813187	0.0275267	Y	N
chr16:28543275-28545217	ENSG00000049540	ELN	25.4248	42.0571	26.605	42.175	0.594543	6.07523e-09	1.0015e-05	Y	N
chr1:160759115-160760454	ENSG00000049540	ELN	0	5.70081	26.605	42.175	0.347597	0.00158203	0.0391237	Y	N
chr2:112456409-112457047	ENSG00000049540	ELN	0	2.97398	26.605	42.175	-0.380935	0.000490337	0.0192457	Y	N
chr12:69458514-69459233	ENSG00000049540	ELN	4.71233	28.6529	26.605	42.175	0.463884	1.46546e-05	0.00138047	Y	N
chr13:29156748-29157037	ENSG00000049540	ELN	0	13.705	26.605	42.175	-0.331914	0.00263171	0.0498664	Y	N
chr8:8792812-8793450	ENSG00000049540	ELN	18.7863	28.7998	26.605	42.175	0.362671	0.000946042	0.0286227	Y	N
chr9:66455284-66456034	ENSG00000049540	ELN	69.7312	89.0673	26.605	42.175	0.344751	0.00173845	0.0401928	Y	N
chr4:38161944-38163004	ENSG00000049540	ELN	14.0522	26.9812	26.605	42.175	-0.365788	0.000847958	0.0276381	Y	N
chr2:95690026-95690570	ENSG00000049540	ELN	5.79779	10.6236	26.605	42.175	0.39335	0.000306771	0.0140527	Y	N
chr9:130627285-130628290	ENSG00000049540	ELN	23.5579	41.5935	26.605	42.175	0.492864	3.41081e-06	0.000562272	Y	N
chr1:856442-856765	ENSG00000049540	ELN	8.2354	23.0956	26.605	42.175	0.527238	5.04405e-07	0.00018478	Y	N
chr6:43757539-43758208	ENSG00000049540	ELN	0	2.44823	26.605	42.175	0.377956	0.000547248	0.0202728	Y	N
chr19:47141624-47143417	ENSG00000049540	ELN	0	5.40603	26.605	42.175	0.381603	0.000478336	0.0190009	Y	N
chr12:69418768-69419100	ENSG00000049540	ELN	9.7206	38.085	26.605	42.175	0.386973	0.000391235	0.016399	Y	N
chr1:159887185-159887719	ENSG00000049540	ELN	1.11371	4.38659	26.605	42.175	0.350587	0.00143143	0.0357533	Y	N
chr20:30622268-30622928	ENSG00000049540	ELN	5.81016	8.75956	26.605	42.175	0.369964	0.000731036	0.0256379	Y	N
chr10:70817052-70817712	ENSG00000049540	ELN	6.02386	9.4644	26.605	42.175	0.346584	0.00163617	0.0393401	Y	N
chr21:45577144-45578223	ENSG00000049540	ELN	58.5018	66.2963	26.605	42.175	0.501705	2.1278e-06	0.00043846	Y	N
chr14:69821666-69821885	ENSG00000049540	ELN	6.57131	9.65592	26.605	42.175	0.412143	0.000145513	0.00799595	Y	N
chr6:42694138-42695638	ENSG00000049540	ELN	13.1218	16.0318	26.605	42.175	0.466778	1.27437e-05	0.00127321	Y	N
chr12:114917349-114919420	ENSG00000049540	ELN	3.78479	5.87056	26.605	42.175	0.366798	0.000818204	0.0275267	Y	N
chr19:5577621-5578611	ENSG00000049540	ELN	0	2.015	26.605	42.175	0.362768	0.000942825	0.0286227	Y	N
chr6:85836095-85836896	ENSG00000049540	ELN	0	2.00139	26.605	42.175	0.3725	0.000667387	0.0244486	Y	N
chr1:108592744-108593255	ENSG00000049540	ELN	33.1679	43.7565	26.605	42.175	0.38808	0.000375193	0.0160651	Y	N
chr20:48402209-48403172	ENSG00000049540	ELN	6.63582	16.7905	26.605	42.175	-0.360877	0.00100705	0.0286227	Y	N
chr2:85956061-85956566	ENSG00000049540	ELN	12.6653	87.9242	26.605	42.175	0.342381	0.00187921	0.0421479	Y	N
chr11:61872442-61873164	ENSG00000049540	ELN	0	10.3914	26.605	42.175	0.365803	0.000847514	0.0276381	Y	N
chr20:57739159-57739576	ENSG00000049540	ELN	0	3.22749	26.605	42.175	0.333311	0.00251771	0.0485431	Y	N
chr8:27449540-27450237	ENSG00000049540	ELN	5.52421	9.07984	26.605	42.175	0.334453	0.00242789	0.0473654	Y	N
chr4:40165955-40166434	ENSG00000049540	ELN	11.6876	14.7571	26.605	42.175	0.35627	0.00118049	0.0311366	Y	N
chr3:125709068-125709598	ENSG00000049540	ELN	12.4806	18.6644	26.605	42.175	0.341124	0.001958	0.0428775	Y	N
chr19:18395457-18396130	ENSG00000049540	ELN	9.04373	10.1394	26.605	42.175	0.365001	0.000871812	0.0276381	Y	N
chr1:113932415-113933249	ENSG00000049540	ELN	138.458	177.883	26.605	42.175	0.370197	0.000724962	0.0256379	Y	N
chr3:17193005-17193733	ENSG00000049540	ELN	0	0.94348	26.605	42.175	0.360976	0.00100362	0.0286227	Y	N
chr10:115251732-115252465	ENSG00000049540	ELN	25.9954	34.2189	26.605	42.175	0.478227	7.24145e-06	0.000918272	Y	N
chr22:46004605-46005105	ENSG00000049540	ELN	7.59323	12.3165	26.605	42.175	0.586482	1.08817e-08	1.1959e-05	Y	N
chr3:32857786-32858267	ENSG00000049540	ELN	5.69339	14.9028	26.605	42.175	0.470986	1.03776e-05	0.00110371	Y	N
chr21:40351191-40352094	ENSG00000049540	ELN	0	3.32304	26.605	42.175	0.355663	0.00120524	0.0315371	Y	N
chr10:7582994-7584125	ENSG00000049540	ELN	1.11371	9.78138	26.605	42.175	0.560243	6.52749e-08	3.58685e-05	Y	N
chr3:58456463-58457544	ENSG00000049540	ELN	32.1118	55.8945	26.605	42.175	-0.472553	9.6068e-06	0.00105579	Y	N
chr16:66164369-66164809	ENSG00000049540	ELN	7.34664	17.8852	26.605	42.175	0.474337	8.79456e-06	0.00099985	Y	N
chr17:76290649-76291289	ENSG00000049540	ELN	0	6.82062	26.605	42.175	-0.35523	0.0012232	0.031755	Y	N
chr1:157253862-157254252	ENSG00000049540	ELN	0	13.7422	26.605	42.175	0.350929	0.0014151	0.0356152	Y	N
chrX:68215783-68216598	ENSG00000049540	ELN	0	3.27999	26.605	42.175	0.386858	0.00039294	0.016399	Y	N
chr22:35983333-35984186	ENSG00000049540	ELN	6.80032	21.9487	26.605	42.175	-0.369671	0.000738731	0.0256379	Y	N
chr20:57734165-57735311	ENSG00000049540	ELN	28.9732	40.878	26.605	42.175	0.406055	0.000186185	0.00941415	Y	N
chr2:70173086-70175160	ENSG00000049540	ELN	0	2.53561	26.605	42.175	0.389209	0.000359452	0.0155936	Y	N
chr5:150474739-150475397	ENSG00000049540	ELN	11.3793	13.6198	26.605	42.175	0.455403	2.19092e-05	0.00195229	Y	N
chr19:47782752-47783852	ENSG00000049540	ELN	10.3941	14.3306	26.605	42.175	0.347125	0.00160705	0.0391552	Y	N
chr2:43302182-43302616	ENSG00000049540	ELN	0	3.08481	26.605	42.175	0.428107	7.45307e-05	0.00491456	Y	N
chr10:81138677-81139258	ENSG00000049540	ELN	0	26.6155	26.605	42.175	0.33687	0.00224705	0.0449865	Y	N
chr3:194247755-194248550	ENSG00000049540	ELN	5.65663	11.5238	26.605	42.175	-0.332758	0.00256232	0.0491162	Y	N
chr15:57846524-57848052	ENSG00000049540	ELN	18.2154	29.954	26.605	42.175	0.504832	1.79508e-06	0.00039456	Y	N
chr10:22539979-22543315	ENSG00000049540	ELN	71.4236	90.9265	26.605	42.175	0.522073	6.81381e-07	0.000204228	Y	N
chr19:47121932-47122500	ENSG00000049540	ELN	4.81828	8.85256	26.605	42.175	0.335851	0.00232177	0.0461137	Y	N
chr14:69823640-69824733	ENSG00000049540	ELN	4.51619	9.59462	26.605	42.175	0.389499	0.000355506	0.0155936	Y	N
chr12:69402320-69402652	ENSG00000049540	ELN	0	20.0381	26.605	42.175	0.351584	0.00138419	0.0353772	Y	N
chr2:196439042-196439418	ENSG00000049540	ELN	12.4357	27.4196	26.605	42.175	0.434133	5.739e-05	0.00430033	Y	N
chr1:185344563-185345243	ENSG00000049540	ELN	101.411	140.465	26.605	42.175	-0.361066	0.00100046	0.0286227	Y	N
chr19:56031163-56031869	ENSG00000049540	ELN	23.7334	31.4913	26.605	42.175	0.421296	9.95601e-05	0.00602302	Y	N
chr20:57738628-57739120	ENSG00000049540	ELN	0	4.9242	26.605	42.175	0.361562	0.00098335	0.0286227	Y	N
chr6:6856662-6858164	ENSG00000049540	ELN	6.2789	30.6902	26.605	42.175	0.430447	6.73789e-05	0.00467983	Y	N
chr6:11392545-11393838	ENSG00000049540	ELN	8.93737	25.8661	26.605	42.175	0.570293	3.34768e-08	2.75932e-05	Y	N
chr12:69376264-69377146	ENSG00000049540	ELN	0	5.90349	26.605	42.175	0.359598	0.00105271	0.0294932	Y	N
chr1:855611-856296	ENSG00000049540	ELN	34.7054	61.7266	26.605	42.175	0.543328	1.9131e-07	9.0107e-05	Y	N
chr11:35088353-35089014	ENSG00000049540	ELN	0	2.71294	26.605	42.175	0.407916	0.000172754	0.00933723	Y	N
chr19:46906859-46908569	ENSG00000049540	ELN	15.6419	27.8221	26.605	42.175	0.345134	0.0017166	0.0401928	Y	N
chr6:170491184-170493186	ENSG00000049540	ELN	36.0393	88.2454	26.605	42.175	0.337035	0.00223515	0.0449865	Y	N
chr21:45573018-45574387	ENSG00000049540	ELN	70.6517	77.9136	26.605	42.175	0.426442	8.00424e-05	0.00517451	Y	N
chr12:69460304-69461303	ENSG00000049540	ELN	0	8.0257	26.605	42.175	0.378216	0.000542058	0.0202728	Y	N
chr5:150477506-150477962	ENSG00000049540	ELN	8.67044	10.5385	26.605	42.175	0.441328	4.17325e-05	0.00335591	Y	N
chr4:25536899-25537456	ENSG00000049540	ELN	92.9516	138.193	26.605	42.175	0.362627	0.000947496	0.0286227	Y	N
chr16:67538226-67538769	ENSG00000049540	ELN	23.9347	30.2585	26.605	42.175	0.421079	0.000100475	0.00602302	Y	N
chr1:201507880-201509904	ENSG00000049540	ELN	16.9786	23.3806	26.605	42.175	0.361244	0.000994289	0.0286227	Y	N
chr1:157248980-157249766	ENSG00000049540	ELN	0	7.86837	26.605	42.175	0.335258	0.00236626	0.0467159	Y	N
chr1:86049658-86050527	ENSG00000049540	ELN	3.62661	9.13185	26.605	42.175	0.358555	0.00109135	0.0294932	Y	N
chr2:66652427-66653253	ENSG00000049540	ELN	4.39818	8.66345	26.605	42.175	0.365062	0.000869938	0.0276381	Y	N
chr3:124781688-124782557	ENSG00000049540	ELN	13.8997	17.5529	26.605	42.175	0.493096	3.36952e-06	0.000562272	Y	N
chr12:69453114-69453669	ENSG00000049540	ELN	0	14.4187	26.605	42.175	0.383116	0.000452153	0.0184043	Y	N
chr1:47677574-47677922	ENSG00000049540	ELN	0	0.787601	26.605	42.175	0.401512	0.00022309	0.010978	Y	N
chr8:130704597-130705480	ENSG00000049540	ELN	7.06852	21.5458	26.605	42.175	-0.384969	0.000421887	0.017387	Y	N
chr4:86927841-86928581	ENSG00000049540	ELN	4.51266	5.79295	26.605	42.175	0.380244	0.000503039	0.0193914	Y	N
chr3:50638205-50639827	ENSG00000049540	ELN	0	2.85018	26.605	42.175	0.344667	0.00174327	0.0401928	Y	N
chr10:74091303-74091487	ENSG00000049540	ELN	4.89621	5.74234	26.605	42.175	0.333402	0.0025105	0.0485431	Y	N
chr7:23904534-23905056	ENSG00000049540	ELN	0	4.82337	26.605	42.175	0.390227	0.000345789	0.0154063	Y	N
chr17:74128438-74129346	ENSG00000049540	ELN	10.5848	17.142	26.605	42.175	0.332109	0.00261557	0.049847	Y	N
chr18:46477697-46479772	ENSG00000049540	ELN	293.217	372.655	26.605	42.175	0.482563	5.81488e-06	0.000798819	Y	N
chr17:38619033-38619836	ENSG00000049540	ELN	11.5415	16.8145	26.605	42.175	0.346974	0.00161514	0.0391552	Y	N
chr2:232470282-232470876	ENSG00000049540	ELN	11.0043	12.7222	26.605	42.175	0.338581	0.00212649	0.0443737	Y	N
chr2:10274411-10275206	ENSG00000049540	ELN	0	5.6459	26.605	42.175	-0.406266	0.000184609	0.00941415	Y	N
chr1:212457941-212458301	ENSG00000049540	ELN	47.1896	71.0421	26.605	42.175	0.338237	0.00215027	0.0445877	Y	N
chr1:108673394-108673900	ENSG00000049540	ELN	8.02266	11.9049	26.605	42.175	0.4296	6.98886e-05	0.00470251	Y	N
chr16:66165018-66165420	ENSG00000049540	ELN	7.48867	18.6486	26.605	42.175	0.489281	4.11436e-06	0.000645955	Y	N
chr12:6291353-6292007	ENSG00000049540	ELN	4.46868	7.7986	26.605	42.175	0.436958	5.06843e-05	0.00389272	Y	N
chr21:40386600-40387150	ENSG00000049540	ELN	22.2839	170.86	26.605	42.175	0.340831	0.00197676	0.0428775	Y	N
chr4:76105654-76107272	ENSG00000049540	ELN	33.1679	84.8331	26.605	42.175	-0.416797	0.000120142	0.00694927	Y	N
chr3:124779960-124780373	ENSG00000049540	ELN	0	2.37061	26.605	42.175	0.449531	2.87654e-05	0.00243178	Y	N
chr5:77289413-77290195	ENSG00000049540	ELN	9.01072	11.2019	26.605	42.175	0.341197	0.00195332	0.0428775	Y	N
chr15:95790208-95790718	ENSG00000049540	ELN	0	6.85458	26.605	42.175	0.361863	0.000973111	0.0286227	Y	N
chr16:22933497-22933798	ENSG00000049540	ELN	6.24085	15.0173	26.605	42.175	0.432921	6.05107e-05	0.00443342	Y	N
chr1:857998-858856	ENSG00000049540	ELN	13.9975	34.1232	26.605	42.175	0.515543	9.89586e-07	0.000264419	Y	N
chr9:133239884-133240790	ENSG00000049540	ELN	0	8.69154	26.605	42.175	0.397799	0.000258135	0.0123344	Y	N
chr2:232468888-232470128	ENSG00000049540	ELN	15.2533	24.751	26.605	42.175	0.339477	0.00206567	0.0439388	Y	N
chr19:49832640-49832948	ENSG00000049540	ELN	9.05428	12.4379	26.605	42.175	0.400377	0.000233313	0.0113122	Y	N
chr1:209915702-209917008	ENSG00000049540	ELN	8.28607	11.0897	26.605	42.175	0.422259	9.56034e-05	0.00594726	Y	N
chr2:238382652-238383102	ENSG00000049540	ELN	11.0604	38.8599	26.605	42.175	0.405752	0.000188454	0.00941415	Y	N
chr2:219684917-219685563	ENSG00000049540	ELN	5.20896	8.79507	26.605	42.175	0.342837	0.00185136	0.0420961	Y	N
chr17:72516016-72516738	ENSG00000049540	ELN	11.5488	17.1367	26.605	42.175	0.43019	6.81323e-05	0.00467983	Y	N
chr12:91492700-91493070	ENSG00000049540	ELN	0	4.69132	26.605	42.175	0.3567	0.00116324	0.0309289	Y	N
chr20:23160526-23161872	ENSG00000049540	ELN	4.6161	16.5128	26.605	42.175	0.358592	0.00108995	0.0294932	Y	N
chr6:47381526-47383265	ENSG00000049540	ELN	6.65674	9.89333	26.605	42.175	-0.365258	0.000863949	0.0276381	Y	N
chr3:65016387-65017137	ENSG00000049540	ELN	0	1.70306	26.605	42.175	0.359068	0.00107221	0.0294932	Y	N
chr1:9485680-9487058	ENSG00000049540	ELN	111.377	121.783	26.605	42.175	0.52859	4.65857e-07	0.00018478	Y	N
chr6:29520367-29520749	ENSG00000049540	ELN	513.691	1536.03	26.605	42.175	-0.346392	0.00164663	0.0393401	Y	N
chr16:86337274-86338221	ENSG00000049540	ELN	0	4.13975	26.605	42.175	0.33681	0.00225137	0.0449865	Y	N
chr15:75018129-75019423	ENSG00000049540	ELN	0	3.49725	26.605	42.175	0.341115	0.00195854	0.0428775	Y	N
chr2:43036677-43039039	ENSG00000049540	ELN	128.898	139.796	26.605	42.175	0.478273	7.22479e-06	0.000918272	Y	N
chr2:120996274-120996598	ENSG00000049540	ELN	0	2.29096	26.605	42.175	-0.39292	0.000311891	0.0140864	Y	N
chr10:129893073-129894515	ENSG00000049540	ELN	9.50569	17.6891	26.605	42.175	-0.46469	1.40974e-05	0.00136703	Y	N
chr1:1098630-1099068	ENSG00000049618	ARID1B	7.95313	13.4324	9.11	8.96213	0.481725	6.06805e-06	0.00170057	Y	N
chr1:41826594-41827131	ENSG00000049618	ARID1B	0	11.3459	9.11	8.96213	0.440613	4.30874e-05	0.00617649	Y	N
chr1:113932415-113933249	ENSG00000049618	ARID1B	138.458	177.883	9.11	8.96213	0.467141	1.25215e-05	0.00258021	Y	N
chr11:122939972-122941593	ENSG00000049618	ARID1B	610.902	966.364	9.11	8.96213	-0.395059	0.000287177	0.0230932	Y	N
chr1:856442-856765	ENSG00000049618	ARID1B	8.2354	23.0956	9.11	8.96213	0.392053	0.000322448	0.02451	Y	N
chr6:119131560-119132050	ENSG00000049618	ARID1B	17.8539	22.843	9.11	8.96213	-0.382444	0.000463629	0.0284	Y	N
chr7:6677160-6677690	ENSG00000049618	ARID1B	145.229	160.02	9.11	8.96213	0.601988	3.49536e-09	1.15242e-05	Y	N
chr3:126700801-126702091	ENSG00000049618	ARID1B	18.2446	25.7412	9.11	8.96213	0.363012	0.000934841	0.0422215	Y	N
chr14:50090650-50091349	ENSG00000049618	ARID1B	157.522	166.786	9.11	8.96213	-0.449349	2.90073e-05	0.00455414	Y	N
chr1:16552665-16553895	ENSG00000049618	ARID1B	14.5314	34.9053	9.11	8.96213	0.381862	0.000473763	0.0284	Y	N
chr17:75250973-75252031	ENSG00000049618	ARID1B	0	8.289	9.11	8.96213	0.368608	0.000767266	0.0389181	Y	N
chr9:123640396-123640930	ENSG00000049618	ARID1B	0	3.18977	9.11	8.96213	0.403271	0.000208067	0.0190555	Y	N
chr1:59368860-59370139	ENSG00000049618	ARID1B	27.3453	38.8277	9.11	8.96213	0.390358	0.000344057	0.0252079	Y	N
chr17:48228166-48229881	ENSG00000049618	ARID1B	302.763	336.255	9.11	8.96213	0.541521	2.13866e-07	0.000176279	Y	N
chr6:1311552-1311897	ENSG00000049618	ARID1B	4.51266	7.47788	9.11	8.96213	0.424799	8.58524e-05	0.00976054	Y	N
chr18:46477697-46479772	ENSG00000049618	ARID1B	293.217	372.655	9.11	8.96213	0.420434	0.000103232	0.0109792	Y	N
chr9:139737625-139738177	ENSG00000049618	ARID1B	7.20383	17.0871	9.11	8.96213	0.411393	0.00015004	0.0149904	Y	N
chr2:216218996-216224752	ENSG00000049618	ARID1B	107.216	126.71	9.11	8.96213	-0.392738	0.000314082	0.02451	Y	N
chr17:33787365-33787940	ENSG00000049618	ARID1B	0	4.43565	9.11	8.96213	0.428282	7.39734e-05	0.00903298	Y	N
chr14:105541679-105542074	ENSG00000049618	ARID1B	6.19944	23.6343	9.11	8.96213	0.365837	0.000846484	0.0406936	Y	N
chr14:105949730-105949999	ENSG00000049618	ARID1B	3.50197	8.80505	9.11	8.96213	0.38563	0.000411533	0.0271365	Y	N
chr1:193226338-193227132	ENSG00000049618	ARID1B	29.3473	39.0542	9.11	8.96213	0.503806	1.89839e-06	0.000894141	Y	N
chr5:150873257-150873758	ENSG00000049618	ARID1B	21.6019	24.6554	9.11	8.96213	0.450227	2.78597e-05	0.00455414	Y	N
chr1:235091009-235091332	ENSG00000049618	ARID1B	5.1867	8.26574	9.11	8.96213	0.398227	0.000253859	0.0220256	Y	N
chr8:101514407-101515240	ENSG00000049618	ARID1B	0	2.13534	9.11	8.96213	0.374203	0.000627542	0.0336739	Y	N
chr14:38721175-38722021	ENSG00000049618	ARID1B	96.2309	158.207	9.11	8.96213	-0.363049	0.000933611	0.0422215	Y	N
chr7:102452046-102452701	ENSG00000049618	ARID1B	23.8939	41.7948	9.11	8.96213	-0.452592	2.49754e-05	0.00446082	Y	N
chr11:85555388-85556520	ENSG00000049618	ARID1B	5.40951	6.3984	9.11	8.96213	0.372994	0.000655599	0.0343097	Y	N
chr14:77495558-77495873	ENSG00000049618	ARID1B	8.20067	13.9768	9.11	8.96213	0.401741	0.00022108	0.0197	Y	N
chr1:234745824-234747674	ENSG00000049618	ARID1B	185.821	199.749	9.11	8.96213	0.497111	2.72358e-06	0.00112246	Y	N
chr22:50746826-50747452	ENSG00000049618	ARID1B	4.61517	9.62115	9.11	8.96213	0.374943	0.000610899	0.0335689	Y	N
chr1:46689171-46689736	ENSG00000049618	ARID1B	11.5893	18.1046	9.11	8.96213	0.39168	0.000327097	0.02451	Y	N
chr1:85048924-85049295	ENSG00000049618	ARID1B	56.5632	69.0999	9.11	8.96213	-0.481335	6.18953e-06	0.00170057	Y	N
chr4:146101401-146102458	ENSG00000049618	ARID1B	128.937	136.92	9.11	8.96213	0.581547	1.54272e-08	2.54317e-05	Y	N
chr19:53727124-53727861	ENSG00000049618	ARID1B	138.92	155.927	9.11	8.96213	-0.382213	0.00046763	0.0284	Y	N
chr9:133239884-133240790	ENSG00000049618	ARID1B	0	8.69154	9.11	8.96213	0.377054	0.000565645	0.0325968	Y	N
chr15:55462533-55463211	ENSG00000049618	ARID1B	5.61066	8.94953	9.11	8.96213	-0.455829	2.14772e-05	0.00416531	Y	N
chr2:198350765-198351170	ENSG00000049618	ARID1B	51.3459	84.0607	9.11	8.96213	-0.473306	9.25585e-06	0.00203444	Y	N
chr21:40392546-40393491	ENSG00000049618	ARID1B	20.2206	50.8516	9.11	8.96213	0.383034	0.000453547	0.0284	Y	N
chr21:44764121-44764708	ENSG00000049618	ARID1B	0	5.713	9.11	8.96213	0.367196	0.000806753	0.040301	Y	N
chr1:175891327-175892100	ENSG00000049618	ARID1B	10.9533	17.2208	9.11	8.96213	-0.417922	0.000114654	0.011813	Y	N
chr14:105330071-105331368	ENSG00000049618	ARID1B	43.3088	57.5021	9.11	8.96213	0.380569	0.000497029	0.0292626	Y	N
chr6:36318327-36319401	ENSG00000049618	ARID1B	52.0897	69.0166	9.11	8.96213	-0.396254	0.000274159	0.0225975	Y	N
chr1:26201408-26202862	ENSG00000049618	ARID1B	93.9618	117.985	9.11	8.96213	0.561211	6.12668e-08	6.73322e-05	Y	N
chr5:6712827-6714390	ENSG00000049618	ARID1B	25.6104	33.5661	9.11	8.96213	0.475882	8.14385e-06	0.00191788	Y	N
chr22:50976592-50977054	ENSG00000049618	ARID1B	22.9633	33.5348	9.11	8.96213	-0.43388	5.80277e-05	0.00765188	Y	N
chr19:47362970-47364689	ENSG00000049618	ARID1B	129.792	161.188	9.11	8.96213	0.517985	8.61442e-07	0.000473362	Y	N
chrX:102790993-102791558	ENSG00000049618	ARID1B	0	2.28899	9.11	8.96213	0.451969	2.57069e-05	0.00446082	Y	N
chr10:22539979-22543315	ENSG00000049618	ARID1B	71.4236	90.9265	9.11	8.96213	0.361174	0.000996722	0.044408	Y	N
chr8:102185716-102186285	ENSG00000049618	ARID1B	6.04657	9.05302	9.11	8.96213	0.372153	0.000675786	0.0348135	Y	N
chr1:201507880-201509904	ENSG00000049618	ARID1B	16.9786	23.3806	9.11	8.96213	0.386271	0.000401733	0.0270309	Y	N
chr1:855611-856296	ENSG00000049618	ARID1B	34.7054	61.7266	9.11	8.96213	0.387121	0.000389052	0.0270309	Y	N
chr9:138287033-138287481	ENSG00000049618	ARID1B	0	9.41091	9.11	8.96213	0.36608	0.000839261	0.0406936	Y	N
chr13:80915925-80916437	ENSG00000049618	ARID1B	32.8306	37.2634	9.11	8.96213	-0.386561	0.000397361	0.0270309	Y	N
chr7:134861813-134862518	ENSG00000049618	ARID1B	36.4599	50.5506	9.11	8.96213	0.365257	0.000863984	0.0406936	Y	N
chr14:105950240-105950671	ENSG00000049618	ARID1B	9.02532	18.3855	9.11	8.96213	0.373953	0.000633237	0.0336739	Y	N
chr3:45594818-45596167	ENSG00000049618	ARID1B	20.6365	27.3055	9.11	8.96213	-0.426598	7.95104e-05	0.00936235	Y	N
chr19:40823184-40823547	ENSG00000049618	ARID1B	13.9892	33.4002	9.11	8.96213	0.487865	4.42826e-06	0.00162222	Y	N
chr1:244212076-244213577	ENSG00000049618	ARID1B	139.324	177.5	9.11	8.96213	0.484054	5.38844e-06	0.00170057	Y	N
chr1:10269784-10270795	ENSG00000049618	ARID1B	14.9773	21.8111	9.11	8.96213	0.441686	4.10675e-05	0.00615452	Y	N
chr17:74128438-74129346	ENSG00000049618	ARID1B	10.5848	17.142	9.11	8.96213	0.407889	0.000172945	0.0162914	Y	N
chr21:45574512-45576189	ENSG00000049618	ARID1B	47.6061	57.6255	9.11	8.96213	0.387124	0.000389013	0.0270309	Y	N
chr12:6717141-6717911	ENSG00000049618	ARID1B	7.95313	14.5235	9.11	8.96213	0.432985	6.03424e-05	0.00765188	Y	N
chr14:99439262-99439638	ENSG00000049618	ARID1B	1540.53	1770.58	9.11	8.96213	-0.523822	6.15738e-07	0.000406017	Y	N
chr19:867005-867747	ENSG00000049618	ARID1B	85.4963	102.733	9.11	8.96213	0.376212	0.000583322	0.0325968	Y	N
chr4:38161944-38163004	ENSG00000049618	ARID1B	14.0522	26.9812	9.11	8.96213	-0.436391	5.19695e-05	0.0071393	Y	N
chr9:134421270-134422485	ENSG00000049618	ARID1B	5.16535	7.4608	9.11	8.96213	0.396628	0.000270203	0.0225975	Y	N
chr20:23031353-23032100	ENSG00000049618	ARID1B	10.6186	17.3434	9.11	8.96213	0.364648	0.000882685	0.0409889	Y	N
chr8:27138543-27139353	ENSG00000049618	ARID1B	32.7026	42.6282	9.11	8.96213	-0.40842	0.000169277	0.0162914	Y	N
chrX:3732787-3733263	ENSG00000049618	ARID1B	12.766	19.8301	9.11	8.96213	0.478428	7.1687e-06	0.00181809	Y	N
chr17:43660598-43662291	ENSG00000049618	ARID1B	25.794	34.0069	9.11	8.96213	0.376676	0.000573518	0.0325968	Y	N
chr17:72977631-72979146	ENSG00000049618	ARID1B	15.2381	20.0425	9.11	8.96213	0.383551	0.000444872	0.0284	Y	N
chr3:146224354-146224928	ENSG00000049618	ARID1B	149.418	170.488	9.11	8.96213	-0.423493	9.0744e-05	0.00997276	Y	N
chr1:66904607-66905513	ENSG00000049618	ARID1B	33.0549	84.1646	9.11	8.96213	-0.365372	0.00086048	0.0406936	Y	N
chr1:204098794-204099127	ENSG00000051108	HERPUD1	0	2.03612	119.435	118.437	0.472518	9.62333e-06	0.0158641	Y	N
chr3:115511041-115512256	ENSG00000051108	HERPUD1	0	27.1291	119.435	118.437	-0.58996	8.47821e-09	2.79526e-05	Y	N
chr1:209279485-209280255	ENSG00000051108	HERPUD1	0	6.08961	119.435	118.437	0.427432	7.67234e-05	0.0424083	Y	N
chr6:53489073-53489744	ENSG00000051108	HERPUD1	10.7089	33.0056	119.435	118.437	-0.427294	7.71762e-05	0.0424083	Y	N
chr16:4357260-4358178	ENSG00000051108	HERPUD1	51.575	63.1513	119.435	118.437	-0.422879	0.000107971	0.0444975	Y	N
chr1:118302117-118302974	ENSG00000051108	HERPUD1	4.43234	13.6935	119.435	118.437	0.443163	3.84308e-05	0.0422355	Y	N
chr8:1909976-1912056	ENSG00000051108	HERPUD1	0	5.16289	119.435	118.437	0.428251	7.40724e-05	0.0424083	Y	N
chr17:16878168-16879245	ENSG00000051108	HERPUD1	0	6.09129	119.435	118.437	0.414543	0.00013187	0.0483083	Y	N
chr18:56325268-56325802	ENSG00000051108	HERPUD1	4.20718	6.98839	119.435	118.437	0.423596	9.03485e-05	0.0425541	Y	N
chr1:244212076-244213577	ENSG00000051382	PIK3CB	139.324	177.5	11.9	12.8893	0.530565	4.14487e-07	0.000683282	N	Y
chr14:99439262-99439638	ENSG00000051382	PIK3CB	1540.53	1770.58	11.9	12.8893	-0.511495	1.24229e-06	0.00136528	N	Y
chr1:233808948-233810304	ENSG00000051382	PIK3CB	35.7616	44.4891	11.9	12.8893	0.543824	1.85536e-07	0.000611711	N	Y
chr21:33042404-33042842	ENSG00000054118	THRAP3	29.0264	33.3744	35.775	36.4252	0.402298	0.000216264	0.0302331	Y	N
chr5:6712827-6714390	ENSG00000054118	THRAP3	25.6104	33.5661	35.775	36.4252	0.500035	2.32854e-06	0.00184918	Y	N
chr6:119131560-119132050	ENSG00000054118	THRAP3	17.8539	22.843	35.775	36.4252	-0.378019	0.000545991	0.0450033	Y	N
chr1:234745824-234747674	ENSG00000054118	THRAP3	185.821	199.749	35.775	36.4252	0.494726	4.20457e-06	0.00198035	Y	N
chr1:193226338-193227132	ENSG00000054118	THRAP3	29.3473	39.0542	35.775	36.4252	0.416071	0.000123807	0.0240113	Y	N
chr7:134861813-134862518	ENSG00000054118	THRAP3	36.4599	50.5506	35.775	36.4252	0.401123	0.000226543	0.0302331	Y	N
chr17:75250973-75252031	ENSG00000054118	THRAP3	0	8.289	35.775	36.4252	0.374914	0.000611552	0.0480068	Y	N
chr5:44821100-44821612	ENSG00000054118	THRAP3	46.1782	56.3912	35.775	36.4252	0.396624	0.000301572	0.0368253	Y	N
chr2:26522436-26524411	ENSG00000054118	THRAP3	41.9684	45.9253	35.775	36.4252	0.400633	0.000230969	0.0302331	Y	N
chr4:146101401-146102458	ENSG00000054118	THRAP3	128.937	136.92	35.775	36.4252	0.458345	2.36496e-05	0.00866362	Y	N
chr14:99439262-99439638	ENSG00000054118	THRAP3	1540.53	1770.58	35.775	36.4252	-0.507196	2.22959e-06	0.00184918	Y	N
chr19:47362970-47364689	ENSG00000054118	THRAP3	129.792	161.188	35.775	36.4252	0.510666	1.86141e-06	0.00184918	Y	N
chr3:50627976-50628625	ENSG00000054118	THRAP3	7.83922	12.0228	35.775	36.4252	0.412665	0.000142437	0.0260897	Y	N
chr20:39620013-39620601	ENSG00000054118	THRAP3	13.8647	20.9939	35.775	36.4252	0.389436	0.000356366	0.0393269	Y	N
chr13:50209628-50210556	ENSG00000054118	THRAP3	14.0522	16.6067	35.775	36.4252	-0.381665	0.000477251	0.0424675	Y	N
chr11:85555388-85556520	ENSG00000054118	THRAP3	5.40951	6.3984	35.775	36.4252	0.432082	6.27642e-05	0.0137577	Y	N
chr7:6677160-6677690	ENSG00000054118	THRAP3	145.229	160.02	35.775	36.4252	0.463408	1.8795e-05	0.00774588	Y	N
chr22:21979632-21980091	ENSG00000054118	THRAP3	0	1.86719	35.775	36.4252	0.430658	6.67645e-05	0.0137577	Y	N
chrX:3732787-3733263	ENSG00000054118	THRAP3	12.766	19.8301	35.775	36.4252	0.43722	5.01011e-05	0.0127064	Y	N
chr1:85048924-85049295	ENSG00000054118	THRAP3	56.5632	69.0999	35.775	36.4252	-0.45143	3.21938e-05	0.00957713	Y	N
chr1:227729867-227730666	ENSG00000054118	THRAP3	4.34079	5.67392	35.775	36.4252	0.380851	0.000491861	0.0424675	Y	N
chr19:867005-867747	ENSG00000054118	THRAP3	85.4963	102.733	35.775	36.4252	0.391163	0.000369771	0.0393269	Y	N
chr8:37757772-37758317	ENSG00000054118	THRAP3	0	3.17316	35.775	36.4252	0.389079	0.000361231	0.0393269	Y	N
chr12:55807914-55808880	ENSG00000054118	THRAP3	6.04028	8.06608	35.775	36.4252	0.411213	0.000151142	0.0262271	Y	N
chr2:95961724-95962282	ENSG00000054118	THRAP3	3.53397	7.63694	35.775	36.4252	0.383631	0.000443544	0.0424675	Y	N
chr1:2501745-2502413	ENSG00000054118	THRAP3	7.40016	11.8937	35.775	36.4252	0.375887	0.000590269	0.0474662	Y	N
chr2:112811518-112812204	ENSG00000054118	THRAP3	0	4.10795	35.775	36.4252	0.384763	0.000425158	0.0424675	Y	N
chr1:26201408-26202862	ENSG00000054118	THRAP3	93.9618	117.985	35.775	36.4252	0.449625	3.48576e-05	0.00957713	Y	N
chr1:113932415-113933249	ENSG00000054118	THRAP3	138.458	177.883	35.775	36.4252	0.438983	5.52388e-05	0.0130087	Y	N
chr1:25942699-25943421	ENSG00000054118	THRAP3	18.7218	35.6829	35.775	36.4252	0.382133	0.00046901	0.0424675	Y	N
chr14:50090650-50091349	ENSG00000054118	THRAP3	157.522	166.786	35.775	36.4252	-0.455884	2.64123e-05	0.00870813	Y	N
chr18:46477697-46479772	ENSG00000054118	THRAP3	293.217	372.655	35.775	36.4252	0.390061	0.000385141	0.0396816	Y	N
[truncated: 35,715 more rows]

## Sheet: Table S8
Table S8. List of upregulated eRNAs in lung adenocarcinomas from NJLCC study.
eRNA_ID	eRNA_length	Tumor_mean_eRNA (RPM)a	Normal_mean_eRNA (RPM)b	P_wilcox_eRNAc	mRNA_ID	Gene_name	Tumor_mean_mRNA (TPM)d	Normal_mean_mRNA (TPM)e	P_wilcox_mRNAf	Cor_eRNA_mRNAg	P_eRNA_mRNAg	Cor_eRNA_cnv	P_eRNA_cnv	CNV_amp_ratio	CNV_del_ratio
chr1:1173215-1173820	605	3.4843	0.606586	0.000296608	ENSG00000187583	PLEKHN1	2.62913	0.3515	1.16653e-14	0.27399	0.0139197	0.0932982	0.410423	0.1	0.0625
chr1:1173215-1173820	605	3.4843	0.606586	0.000296608	ENSG00000186891	TNFRSF18	9.39225	2.30388	7.44302e-14	0.392567	0.000316146	0.0932982	0.410423	0.1	0.0625
chr1:1173215-1173820	605	3.4843	0.606586	0.000296608	ENSG00000217801	RP11-465B22.3	4.66263	0.876375	7.40202e-13	0.298853	0.00708571	0.0932982	0.410423	0.1	0.0625
chr1:1173215-1173820	605	3.4843	0.606586	0.000296608	ENSG00000205116	TMEM88B	1.56125	0.164875	9.57873e-09	0.333334	0.00251587	0.0932982	0.410423	0.1	0.0625
chr1:119535665-119536841	1176	35.0816	1.22128	9.91356e-12	ENSG00000092607	TBX15	2.25387	0.356375	3.55886e-11	0.598342	4.58988e-09	-0.123212	0.276218	0.05	0.05
chr1:153285020-153285679	659	6.74014	0.149369	9.29396e-05	ENSG00000163218	PGLYRP4	0.95075	0.033125	5.43195e-13	0.539689	2.39281e-07	0.147056	0.193019	0.45	0.025
chr1:202781479-202781985	506	4.82216	0.685709	3.47705e-05	ENSG00000228288	PCAT6	4.268	0.847375	1.08191e-14	0.41867	0.000111137	0.0293189	0.79628	0.325	0.0125
chr1:207098389-207099046	657	3.41726	0.253035	0.000133029	ENSG00000162896	PIGR	410.39	95.7057	2.336e-06	0.537349	2.75902e-07	0.0298674	0.792553	0.3375	0.0125
chr1:235011269-235012767	1498	14.6562	2.91695	4.6884e-09	ENSG00000227630	RP4-781K5.8	0.91825	0.198875	6.49341e-12	0.442272	4.00009e-05	0.139204	0.218139	0.3375	0.0125
chr1:235188083-235188562	479	85.011	11.4787	8.87679e-12	ENSG00000227630	RP4-781K5.8	0.91825	0.198875	6.49341e-12	0.371703	0.000686831	0.0572735	0.613825	0.325	0.0125
chr1:242108120-242108495	375	11.3686	0.0905379	2.47578e-09	ENSG00000174371	EXO1	3.12812	0.3725	4.62091e-14	0.371442	0.000693289	0.155335	0.168864	0.3125	0.0125
chr1:41823875-41824544	669	3.40149	0.118081	0.000368836	ENSG00000204060	FOXO6	2.7285	0.614125	4.92052e-11	0.43503	5.51768e-05	-0.0165275	0.884308	0.1625	0
chr1:41825876-41826345	469	23.6514	0.119179	1.53938e-08	ENSG00000204060	FOXO6	2.7285	0.614125	4.92052e-11	0.604939	2.79651e-09	0.32391	0.00337871	0.1625	0
chr1:41826594-41827131	537	11.3459	0.41299	2.01188e-07	ENSG00000204060	FOXO6	2.7285	0.614125	4.92052e-11	0.664278	1.84741e-11	0.473202	9.30352e-06	0.1625	0
chr1:46955170-46955918	748	24.4682	0.358983	5.01593e-09	ENSG00000085999	RAD54L	3.83387	0.514625	2.01232e-13	0.406465	0.000183148	-0.0231169	0.838716	0.125	0.025
chr1:46955170-46955918	748	24.4682	0.358983	5.01593e-09	ENSG00000225667	LINC00505	0.595375	0.02575	3.31004e-09	0.292206	0.00853572	-0.0231169	0.838716	0.125	0.025
chr1:46955170-46955918	748	24.4682	0.358983	5.01593e-09	ENSG00000123473	STIL	2.38987	0.43225	3.33059e-14	0.504655	1.81248e-06	-0.0231169	0.838716	0.125	0.025
chr1:76079497-76083110	3613	13.8505	2.35662	6.60224e-06	ENSG00000137968	SLC44A5	1.479	0.14475	2.48112e-10	0.650342	6.63336e-11	0.130095	0.250066	0.0625	0.05
chr1:86968373-86969487	1114	5.32926	1.28674	1.79262e-05	ENSG00000137975	CLCA2	3.363	0.499	0.0181297	0.357623	0.00112695	0.2688	0.0159116	0.0625	0.075
chr1:993389-994502	1113	11.4919	0.732806	2.37647e-08	ENSG00000217801	RP11-465B22.3	4.66263	0.876375	7.40202e-13	0.565876	4.50193e-08	0.0942681	0.405553	0.1	0.05
chr1:993389-994502	1113	11.4919	0.732806	2.37647e-08	ENSG00000187583	PLEKHN1	2.62913	0.3515	1.16653e-14	0.355738	0.00120215	0.0942681	0.405553	0.1	0.05
chr1:993389-994502	1113	11.4919	0.732806	2.37647e-08	ENSG00000205116	TMEM88B	1.56125	0.164875	9.57873e-09	0.351754	0.00137631	0.0942681	0.405553	0.1	0.05
chr10:100120793-100121383	590	6.66378	0.205055	1.1953e-06	ENSG00000155265	GOLGA7B	6.45838	1.09163	1.30658e-13	0.362779	0.00094248	-0.0750564	0.508168	0.025	0.275
chr10:129893073-129894515	1442	17.6891	3.64164	2.47343e-08	ENSG00000148773	MKI67	5.20437	0.737875	1.02103e-13	0.547017	1.52082e-07	0.100306	0.376005	0.0375	0.275
chr10:5528080-5529321	1241	363.06	30.6053	2.83592e-11	ENSG00000178372	CALML5	47.8444	0.100875	1.19261e-06	0.410425	0.000156066	-0.0660845	0.560289	0.025	0.2125
chr10:5528080-5529321	1241	363.06	30.6053	2.83592e-11	ENSG00000242147	RP13-463N16.6	0.593375	0.032875	5.99823e-09	0.314956	0.00443388	-0.0660845	0.560289	0.025	0.2125
chr10:5530199-5531333	1134	165.306	18.6525	1.08335e-09	ENSG00000178372	CALML5	47.8444	0.100875	1.19261e-06	0.510611	1.30507e-06	0.00423321	0.970272	0.025	0.2125
chr10:5530199-5531333	1134	165.306	18.6525	1.08335e-09	ENSG00000242147	RP13-463N16.6	0.593375	0.032875	5.99823e-09	0.318838	0.00394496	0.00423321	0.970272	0.025	0.2125
chr10:5535619-5536057	438	38.3241	4.312	6.58954e-07	ENSG00000178372	CALML5	47.8444	0.100875	1.19261e-06	0.40915	0.000164354	-0.0209643	0.853559	0.025	0.2125
chr10:5593718-5594021	303	6.97327	0.705974	1.11187e-05	ENSG00000178372	CALML5	47.8444	0.100875	1.19261e-06	0.33674	0.00225648	0.134506	0.234228	0.025	0.2125
chr10:5638863-5639402	539	4.24145	0.297118	2.76065e-05	ENSG00000242147	RP13-463N16.6	0.593375	0.032875	5.99823e-09	0.57231	2.92001e-08	0.0881397	0.436892	0.025	0.2125
chr10:99583636-99583805	169	13.3817	0.622804	5.8172e-10	ENSG00000155265	GOLGA7B	6.45838	1.09163	1.30658e-13	0.706319	2.4988e-13	0.0290513	0.7981	0.0125	0.275
chr11:1039894-1040801	907	8.93175	1.70356	0.00463192	ENSG00000254872	RP13-870H17.3	1.801	0.117375	3.97313e-06	0.559883	6.68302e-08	0.0668372	0.555821	0.025	0.125
chr11:1039894-1040801	907	8.93175	1.70356	0.00463192	ENSG00000117983	MUC5B	60.8473	1.3155	1.94228e-09	0.381903	0.000473045	0.0668372	0.555821	0.025	0.125
chr11:129242099-129243720	1621	5.93559	0.624382	9.9314e-05	ENSG00000151704	KCNJ1	0.768875	0.091625	0.000819061	0.337755	0.00218396	-0.0186842	0.869337	0.05	0.05
chr11:129242099-129243720	1621	5.93559	0.624382	9.9314e-05	ENSG00000043039	BARX2	8.84112	0.47775	2.70429e-14	0.56945	3.54352e-08	-0.0186842	0.869337	0.05	0.05
chr11:27255594-27256252	658	64.179	0.452554	4.30901e-09	ENSG00000254560	RP11-1L12.3	2.288	0.03025	1.16473e-10	0.755308	5.73266e-16	0.167597	0.137285	0.05	0.0625
chr11:57200136-57200686	550	21.6055	1.56252	1.71403e-07	ENSG00000186907	RTN4RL2	9.5905	1.90088	3.33699e-11	0.559623	6.7974e-08	0.113837	0.314688	0.0375	0.025
chr11:57200136-57200686	550	21.6055	1.56252	1.71403e-07	ENSG00000255301	RP11-624G17.3	2.44537	0.3505	3.97837e-10	0.353856	0.00128175	0.113837	0.314688	0.0375	0.025
chr11:69182826-69183553	727	77.269	2.81398	2.26226e-10	ENSG00000069482	GAL	1.18863	0.10375	2.57062e-09	0.375621	0.000596024	0.394777	0.000290321	0.075	0.05
chr11:69182826-69183553	727	77.269	2.81398	2.26226e-10	ENSG00000172927	MYEOV	8.82638	0.25075	1.52218e-10	0.775831	2.88639e-17	0.394777	0.000290321	0.075	0.05
chr11:69182826-69183553	727	77.269	2.81398	2.26226e-10	ENSG00000132749	MTL5	3.146	0.638875	3.28836e-08	0.34983	0.00146831	0.394777	0.000290321	0.075	0.05
chr12:12185704-12186656	952	12.6518	2.45115	6.13619e-10	ENSG00000183150	GPR19	0.730625	0.1635	1.05372e-09	0.345743	0.00168242	0.265841	0.017154	0.05	0.1625
chr13:107001043-107002250	1207	13.4481	0.350864	3.37309e-06	ENSG00000233532	LINC00460	4.22738	0.1965	8.74846e-13	0.40043	0.000232827	-0.0027231	0.980874	0.0875	0.0875
chr13:107124229-107124966	737	6.6797	0.678121	4.32038e-06	ENSG00000233532	LINC00460	4.22738	0.1965	8.74846e-13	0.440224	4.38431e-05	-0.0252026	0.824387	0.0875	0.0875
chr13:28530575-28531476	901	4.92813	0	0.00109705	ENSG00000260704	LINC00543	0.657625	0.131	1.04153e-05	0.523977	6.10247e-07	0.251912	0.0241842	0.05	0.25
chr13:28530575-28531476	901	4.92813	0	0.00109705	ENSG00000139515	PDX1	0.77075	0.002	9.95086e-08	0.539983	2.35018e-07	0.251912	0.0241842	0.05	0.25
chr13:28530575-28531476	901	4.92813	0	0.00109705	ENSG00000165556	CDX2	0.770625	0.005625	8.04761e-08	0.393407	0.000306098	0.251912	0.0241842	0.05	0.25
chr13:29148694-29149502	808	6.93269	0.480782	0.000141413	ENSG00000165556	CDX2	0.770625	0.005625	8.04761e-08	0.311107	0.00497118	0.0667298	0.556457	0.0375	0.25
chr13:99302261-99303319	1058	3.52829	0.154536	5.28038e-05	ENSG00000088386	SLC15A1	1.686	0.083875	2.32761e-08	0.386837	0.000393239	0.197395	0.0792458	0.1	0.0875
chr14:38052617-38053419	802	3.70201	0.677787	0.00014739	ENSG00000258661	RP11-964E11.2	0.5075	0.017	2.12149e-12	0.291241	0.00876676	0.24591	0.0278957	0.325	0
chr14:38054132-38054544	412	7.56773	0.799989	5.94807e-07	ENSG00000258661	RP11-964E11.2	0.5075	0.017	2.12149e-12	0.318633	0.0039696	0.359141	0.00106949	0.325	0
chr14:38054132-38054544	412	7.56773	0.799989	5.94807e-07	ENSG00000198807	PAX9	5.70825	0.505625	1.22511e-09	0.354656	0.00124737	0.359141	0.00106949	0.325	0
chr14:38056298-38058926	2628	84.6756	20.1712	2.90769e-08	ENSG00000198807	PAX9	5.70825	0.505625	1.22511e-09	0.312987	0.00470191	0.417067	0.000118802	0.325	0
chr14:38056298-38058926	2628	84.6756	20.1712	2.90769e-08	ENSG00000258661	RP11-964E11.2	0.5075	0.017	2.12149e-12	0.322782	0.00349795	0.417067	0.000118802	0.325	0
chr14:38056298-38058926	2628	84.6756	20.1712	2.90769e-08	ENSG00000258661	RP11-964E11.2	0.5075	0.017	2.12149e-12	0.322782	0.00349795	0.417067	0.000118802	0.325	0
chr14:38056298-38058926	2628	84.6756	20.1712	2.90769e-08	ENSG00000198807	PAX9	5.70825	0.505625	1.22511e-09	0.312987	0.00470191	0.417067	0.000118802	0.325	0
chr14:38056298-38058926	2628	84.6756	20.1712	2.90769e-08	ENSG00000198807	PAX9	5.70825	0.505625	1.22511e-09	0.312987	0.00470191	0.417067	0.000118802	0.325	0
chr14:38056298-38058926	2628	84.6756	20.1712	2.90769e-08	ENSG00000258661	RP11-964E11.2	0.5075	0.017	2.12149e-12	0.322782	0.00349795	0.417067	0.000118802	0.325	0
[truncated: 190 more rows]

## Sheet: Table S9
Table S9. List of downregulated eRNAs in lung adenocarcinoma samples from NJLCC study.
[truncated: 90 more rows]

[truncated: 5 more sheets: Table S10, Table S11, Table S12, Table S13, Table S14]
